# Supplementary material for: Multi-omics integration identifies PGAP3 as a tumor-intrinsic factor associated with CD8+ T-cell exclusion in prostate cancer
Source: Front Mol Biosci. 2026 Mar 18;13:1791456. doi: 10.3389/fmolb.2026.1791456 (PMC13038432; doi:10.3389/fmolb.2026.1791456)
Supplement: Supplementary file 2 [file Supplementaryfile2.xlsx]

## Sheet: Description
Sheet_Name	Description
S1	Table S1. TMR results for GCST90274714 cohort.
S2	Table S2. Heterogeneity results for GCST90274714 cohort.
S3	Table S3. Pleiotropy results for GCST90274714 cohort.
S4	Table S4. TMR results for FinnGenR10 cohort.
S5	Table S5. Heterogeneity results for FinnGenR10 cohort.
S6	Table S6. Pleiotropy results for FinnGenR10 cohort.
S7	Table S7. Intersect genes for GCST90274714 cohort and FinnGenR10 cohort.
S8	Table S8. SMR results for GCST90274714 cohort.
S9	Table S9. SMR results for FinnGenR10 cohort.
S10	Table S10. PheWAS results for PGAP3 form the AstraZeneca PheWAS Portal database.
S11	Table S11. DO enrichment results for 'PGAP3+ Malignant' marker genes.
S12	Table S12. GO enrichment results for 'PGAP3+ Malignant' marker genes.
S13	Table S13. KEGG enrichment results for 'PGAP3+ Malignant' marker genes.
S14	Table S14. GSEA enrichment results for 'PGAP3+ Malignant' marker genes.
S15	Table S15. The association between CD8+T_Cell infiltrates and PGAP3 changes from TIMER 2.0.
S16	Table S16. siRNA sequences used for PGAP3 knockdown and negative control.
S17	Table S17. Primer sequences used for qRT-PCR.
S18	Table S18. Computational environment and key software packages used in this study.

## Sheet: S1
Table S1. TMR results for GCST90274714 cohort.
id.exposure	id.outcome	outcome	exposure	method	nsnp	b	se	pval	lo_ci	up_ci	or	or_lci95	or_uci95
eqtl-a-ENSG00000004468	TlK3bg	Prostate cancer	CD38	MR Egger	4	-0.245489	0.11539	0.167211	-0.471654	-0.0193235	0.782322	0.623969	0.980862
eqtl-a-ENSG00000004468	TlK3bg	Prostate cancer	CD38	Weighted median	4	-0.0789103	0.0455569	0.0832511	-0.168202	0.0103812	0.924123	0.845183	1.01044
eqtl-a-ENSG00000004468	TlK3bg	Prostate cancer	CD38	Inverse variance weighted	4	-0.069752	0.0342607	0.0417582	-0.136903	-0.00260112	0.932625	0.872055	0.997402
eqtl-a-ENSG00000004468	TlK3bg	Prostate cancer	CD38	Simple mode	4	-0.0278961	0.0628309	0.687125	-0.151045	0.0952525	0.972489	0.859809	1.09994
eqtl-a-ENSG00000004468	TlK3bg	Prostate cancer	CD38	Weighted mode	4	-0.104587	0.054145	0.14893	-0.210712	0.00153673	0.900696	0.810008	1.00154
eqtl-a-ENSG00000151552	TlK3bg	Prostate cancer	QDPR	MR Egger	5	-0.00769074	0.0216931	0.746403	-0.0502093	0.0348278	0.992339	0.95103	1.03544
eqtl-a-ENSG00000151552	TlK3bg	Prostate cancer	QDPR	Weighted median	5	-0.0115769	0.00841671	0.168988	-0.0280736	0.00491988	0.98849	0.972317	1.00493
eqtl-a-ENSG00000151552	TlK3bg	Prostate cancer	QDPR	Inverse variance weighted	5	-0.0082486	0.0116406	0.478569	-0.0310642	0.014567	0.991785	0.969413	1.01467
eqtl-a-ENSG00000151552	TlK3bg	Prostate cancer	QDPR	Simple mode	5	0.0208676	0.0190013	0.333775	-0.016375	0.0581102	1.02109	0.983758	1.05983
eqtl-a-ENSG00000151552	TlK3bg	Prostate cancer	QDPR	Weighted mode	5	-0.0101511	0.0083651	0.29169	-0.0265467	0.00624451	0.9899	0.973803	1.00626
eqtl-a-ENSG00000254531	TlK3bg	Prostate cancer	FLJ20021	MR Egger	14	0.0146211	0.033447	0.669771	-0.0509351	0.0801773	1.01473	0.95034	1.08348
eqtl-a-ENSG00000254531	TlK3bg	Prostate cancer	FLJ20021	Weighted median	14	0.00908702	0.0135247	0.501658	-0.0174214	0.0355955	1.00913	0.982729	1.03624
eqtl-a-ENSG00000254531	TlK3bg	Prostate cancer	FLJ20021	Inverse variance weighted	14	0.00849389	0.0114859	0.4596	-0.0140185	0.0310062	1.00853	0.986079	1.03149
eqtl-a-ENSG00000254531	TlK3bg	Prostate cancer	FLJ20021	Simple mode	14	-0.0124915	0.0235022	0.604033	-0.0585559	0.0335728	0.987586	0.943126	1.03414
eqtl-a-ENSG00000254531	TlK3bg	Prostate cancer	FLJ20021	Weighted mode	14	0.0107994	0.0125822	0.406269	-0.0138617	0.0354605	1.01086	0.986234	1.0361
eqtl-a-ENSG00000107798	TlK3bg	Prostate cancer	LIPA	MR Egger	11	-0.0102552	0.017018	0.561644	-0.0436105	0.0231001	0.989797	0.957327	1.02337
eqtl-a-ENSG00000107798	TlK3bg	Prostate cancer	LIPA	Weighted median	11	-0.0132809	0.0113779	0.243106	-0.0355815	0.00901971	0.986807	0.965044	1.00906
eqtl-a-ENSG00000107798	TlK3bg	Prostate cancer	LIPA	Inverse variance weighted	11	-0.014485	0.0098592	0.141782	-0.0338091	0.00483901	0.985619	0.966756	1.00485
eqtl-a-ENSG00000107798	TlK3bg	Prostate cancer	LIPA	Simple mode	11	-0.0205837	0.0178884	0.276638	-0.055645	0.0144776	0.979627	0.945875	1.01458
eqtl-a-ENSG00000107798	TlK3bg	Prostate cancer	LIPA	Weighted mode	11	-0.0140534	0.0115026	0.249818	-0.0365985	0.0084917	0.986045	0.964063	1.00853
eqtl-a-ENSG00000163945	TlK3bg	Prostate cancer	UVSSA	MR Egger	5	0.0412619	0.042373	0.401988	-0.0417891	0.124313	1.04212	0.959072	1.13237
eqtl-a-ENSG00000163945	TlK3bg	Prostate cancer	UVSSA	Weighted median	5	0.000737355	0.0108379	0.945758	-0.0205049	0.0219796	1.00074	0.979704	1.02222
eqtl-a-ENSG00000163945	TlK3bg	Prostate cancer	UVSSA	Inverse variance weighted	5	-0.00190499	0.0184897	0.917939	-0.0381449	0.0343349	0.998097	0.962573	1.03493
eqtl-a-ENSG00000163945	TlK3bg	Prostate cancer	UVSSA	Simple mode	5	0.000845767	0.0180978	0.964966	-0.0346259	0.0363174	1.00085	0.965967	1.03698
eqtl-a-ENSG00000163945	TlK3bg	Prostate cancer	UVSSA	Weighted mode	5	0.000845767	0.0107262	0.940938	-0.0201776	0.0218691	1.00085	0.980025	1.02211
eqtl-a-ENSG00000256043	TlK3bg	Prostate cancer	CTSO	MR Egger	4	0.0812497	0.0335038	0.136156	0.0155823	0.146917	1.08464	1.0157	1.15826
eqtl-a-ENSG00000256043	TlK3bg	Prostate cancer	CTSO	Weighted median	4	0.0244106	0.0218281	0.263436	-0.0183726	0.0671937	1.02471	0.981795	1.0695
eqtl-a-ENSG00000256043	TlK3bg	Prostate cancer	CTSO	Inverse variance weighted	4	0.00832246	0.03486	0.811307	-0.0600031	0.076648	1.00836	0.941762	1.07966
eqtl-a-ENSG00000256043	TlK3bg	Prostate cancer	CTSO	Simple mode	4	0.0262789	0.0297106	0.441569	-0.0319538	0.0845116	1.02663	0.968551	1.08819
eqtl-a-ENSG00000256043	TlK3bg	Prostate cancer	CTSO	Weighted mode	4	0.0290699	0.0232968	0.300628	-0.0165919	0.0747317	1.0295	0.983545	1.07759
eqtl-a-ENSG00000109819	TlK3bg	Prostate cancer	PPARGC1A	MR Egger	5	-0.00977583	0.0286189	0.755189	-0.0658688	0.0463172	0.990272	0.936254	1.04741
eqtl-a-ENSG00000109819	TlK3bg	Prostate cancer	PPARGC1A	Weighted median	5	-0.0138683	0.0137714	0.313917	-0.0408601	0.0131236	0.986227	0.959963	1.01321
eqtl-a-ENSG00000109819	TlK3bg	Prostate cancer	PPARGC1A	Inverse variance weighted	5	-0.0143541	0.0121706	0.238234	-0.0382085	0.00950022	0.985748	0.962512	1.00955
eqtl-a-ENSG00000109819	TlK3bg	Prostate cancer	PPARGC1A	Simple mode	5	-0.0301942	0.0199756	0.20518	-0.0693463	0.00895798	0.970257	0.933004	1.009
eqtl-a-ENSG00000109819	TlK3bg	Prostate cancer	PPARGC1A	Weighted mode	5	-0.016229	0.0160758	0.369829	-0.0477375	0.0152796	0.983902	0.953384	1.0154
eqtl-a-ENSG00000228315	TlK3bg	Prostate cancer	GUSBP11	MR Egger	4	-0.0938272	0.0946882	0.426165	-0.279416	0.0917616	0.91044	0.756225	1.0961
eqtl-a-ENSG00000228315	TlK3bg	Prostate cancer	GUSBP11	Weighted median	4	0.025299	0.0191594	0.186687	-0.0122535	0.0628515	1.02562	0.987821	1.06487
eqtl-a-ENSG00000228315	TlK3bg	Prostate cancer	GUSBP11	Inverse variance weighted	4	0.0373496	0.0207269	0.0715471	-0.00327507	0.0779742	1.03806	0.99673	1.08109
eqtl-a-ENSG00000228315	TlK3bg	Prostate cancer	GUSBP11	Simple mode	4	0.0370181	0.0430541	0.45312	-0.0473678	0.121404	1.03771	0.953737	1.12908
eqtl-a-ENSG00000228315	TlK3bg	Prostate cancer	GUSBP11	Weighted mode	4	0.0201442	0.0211144	0.410442	-0.0212401	0.0615285	1.02035	0.978984	1.06346
eqtl-a-ENSG00000109501	TlK3bg	Prostate cancer	WFS1	MR Egger	3	0.0303644	0.0508783	0.657456	-0.0693571	0.130086	1.03083	0.932993	1.13893
eqtl-a-ENSG00000109501	TlK3bg	Prostate cancer	WFS1	Weighted median	3	-0.00210335	0.0206591	0.918906	-0.0425952	0.0383885	0.997899	0.958299	1.03913
eqtl-a-ENSG00000109501	TlK3bg	Prostate cancer	WFS1	Inverse variance weighted	3	-0.00752153	0.0190827	0.693467	-0.0449236	0.0298806	0.992507	0.95607	1.03033
eqtl-a-ENSG00000109501	TlK3bg	Prostate cancer	WFS1	Simple mode	3	-0.00323732	0.0320257	0.928704	-0.0660077	0.0595331	0.996768	0.936124	1.06134
eqtl-a-ENSG00000109501	TlK3bg	Prostate cancer	WFS1	Weighted mode	3	-0.00158647	0.0198732	0.943642	-0.0405379	0.0373649	0.998415	0.960273	1.03807
eqtl-a-ENSG00000100346	TlK3bg	Prostate cancer	CACNA1I	MR Egger	5	-0.0520709	0.122248	0.698859	-0.291676	0.187535	0.949262	0.74701	1.20627
eqtl-a-ENSG00000100346	TlK3bg	Prostate cancer	CACNA1I	Weighted median	5	-0.022959	0.0273242	0.400772	-0.0765145	0.0305965	0.977303	0.926339	1.03107
eqtl-a-ENSG00000100346	TlK3bg	Prostate cancer	CACNA1I	Inverse variance weighted	5	-0.0105046	0.0481953	0.82746	-0.104967	0.0839581	0.98955	0.900354	1.08758
eqtl-a-ENSG00000100346	TlK3bg	Prostate cancer	CACNA1I	Simple mode	5	-0.0567071	0.0408881	0.237759	-0.136848	0.0234337	0.944871	0.872103	1.02371
eqtl-a-ENSG00000100346	TlK3bg	Prostate cancer	CACNA1I	Weighted mode	5	-0.0281702	0.0280461	0.372005	-0.0831406	0.0268001	0.972223	0.920222	1.02716
eqtl-a-ENSG00000013810	TlK3bg	Prostate cancer	TACC3	MR Egger	4	0.0702759	0.0517154	0.307136	-0.0310863	0.171638	1.0728	0.969392	1.18725
eqtl-a-ENSG00000013810	TlK3bg	Prostate cancer	TACC3	Weighted median	4	0.0279522	0.0154639	0.0706721	-0.00235703	0.0582615	1.02835	0.997646	1.05999
eqtl-a-ENSG00000013810	TlK3bg	Prostate cancer	TACC3	Inverse variance weighted	4	0.0241242	0.0212976	0.257333	-0.0176191	0.0658675	1.02442	0.982535	1.06809
eqtl-a-ENSG00000013810	TlK3bg	Prostate cancer	TACC3	Simple mode	4	-0.0238004	0.0465756	0.644578	-0.115088	0.0674877	0.976481	0.891287	1.06982
eqtl-a-ENSG00000013810	TlK3bg	Prostate cancer	TACC3	Weighted mode	4	0.0331674	0.0165032	0.138016	0.000821151	0.0655136	1.03372	1.00082	1.06771
eqtl-a-ENSG00000169429	TlK3bg	Prostate cancer	CXCL8	MR Egger	9	-0.0186903	0.0226742	0.436952	-0.0631318	0.0257512	0.981483	0.93882	1.02609
eqtl-a-ENSG00000169429	TlK3bg	Prostate cancer	CXCL8	Weighted median	9	-0.00464724	0.0158247	0.76901	-0.0356636	0.0263691	0.995364	0.964965	1.02672
eqtl-a-ENSG00000169429	TlK3bg	Prostate cancer	CXCL8	Inverse variance weighted	9	-0.00515849	0.0126096	0.682471	-0.0298732	0.0195562	0.994855	0.970569	1.01975
eqtl-a-ENSG00000169429	TlK3bg	Prostate cancer	CXCL8	Simple mode	9	0.0177146	0.0265417	0.523282	-0.0343071	0.0697362	1.01787	0.966275	1.07223
eqtl-a-ENSG00000169429	TlK3bg	Prostate cancer	CXCL8	Weighted mode	9	-0.00802206	0.0183337	0.673279	-0.0439561	0.027912	0.99201	0.956996	1.02831
eqtl-a-ENSG00000090316	TlK3bg	Prostate cancer	MAEA	MR Egger	3	0.0808923	0.111303	0.599903	-0.137261	0.299046	1.08425	0.871742	1.34857
eqtl-a-ENSG00000090316	TlK3bg	Prostate cancer	MAEA	Weighted median	3	-0.0179079	0.0234885	0.445813	-0.0639453	0.0281294	0.982251	0.938056	1.02853
eqtl-a-ENSG00000090316	TlK3bg	Prostate cancer	MAEA	Inverse variance weighted	3	-0.012984	0.0216441	0.54858	-0.0554064	0.0294383	0.9871	0.946101	1.02988
eqtl-a-ENSG00000090316	TlK3bg	Prostate cancer	MAEA	Simple mode	3	-0.0145345	0.0327009	0.700172	-0.0786283	0.0495593	0.985571	0.924383	1.05081
eqtl-a-ENSG00000090316	TlK3bg	Prostate cancer	MAEA	Weighted mode	3	-0.0244433	0.0275285	0.468261	-0.0783991	0.0295126	0.975853	0.924595	1.02995
eqtl-a-ENSG00000145349	TlK3bg	Prostate cancer	CAMK2D	MR Egger	4	-0.0248402	0.0368377	0.569609	-0.0970419	0.0473616	0.975466	0.907518	1.0485
eqtl-a-ENSG00000145349	TlK3bg	Prostate cancer	CAMK2D	Weighted median	4	-0.0246152	0.016001	0.123963	-0.0559772	0.00674684	0.975685	0.945561	1.00677
eqtl-a-ENSG00000145349	TlK3bg	Prostate cancer	CAMK2D	Inverse variance weighted	4	-0.0195232	0.0146109	0.18148	-0.0481605	0.00911411	0.980666	0.952981	1.00916
eqtl-a-ENSG00000145349	TlK3bg	Prostate cancer	CAMK2D	Simple mode	4	-0.0241613	0.0214533	0.342026	-0.0662098	0.0178871	0.976128	0.935935	1.01805
eqtl-a-ENSG00000145349	TlK3bg	Prostate cancer	CAMK2D	Weighted mode	4	-0.0247499	0.0160912	0.221635	-0.0562887	0.00678889	0.975554	0.945266	1.00681
eqtl-a-ENSG00000091490	TlK3bg	Prostate cancer	SEL1L3	MR Egger	5	-0.0301814	0.0280252	0.360396	-0.0851108	0.024748	0.970269	0.91841	1.02506
eqtl-a-ENSG00000091490	TlK3bg	Prostate cancer	SEL1L3	Weighted median	5	-0.0014629	0.0135049	0.913739	-0.0279325	0.0250067	0.998538	0.972454	1.02532
eqtl-a-ENSG00000091490	TlK3bg	Prostate cancer	SEL1L3	Inverse variance weighted	5	0.0113536	0.0219186	0.604466	-0.0316069	0.054314	1.01142	0.968887	1.05582
eqtl-a-ENSG00000091490	TlK3bg	Prostate cancer	SEL1L3	Simple mode	5	0.0377262	0.0409804	0.40936	-0.0425954	0.118048	1.03845	0.958299	1.1253
eqtl-a-ENSG00000091490	TlK3bg	Prostate cancer	SEL1L3	Weighted mode	5	-0.00144091	0.0142758	0.92446	-0.0294214	0.0265396	0.99856	0.971007	1.02689
eqtl-a-ENSG00000167987	TlK3bg	Prostate cancer	VPS37C	MR Egger	3	-0.182004	0.201321	0.532055	-0.576594	0.212586	0.833598	0.561809	1.23687
eqtl-a-ENSG00000167987	TlK3bg	Prostate cancer	VPS37C	Weighted median	3	-0.0578272	0.0418766	0.167312	-0.139905	0.024251	0.943813	0.86944	1.02455
eqtl-a-ENSG00000167987	TlK3bg	Prostate cancer	VPS37C	Inverse variance weighted	3	-0.04732	0.0424102	0.264522	-0.130444	0.0358041	0.953782	0.877706	1.03645
eqtl-a-ENSG00000167987	TlK3bg	Prostate cancer	VPS37C	Simple mode	3	-0.0392701	0.0744747	0.650641	-0.185241	0.1067	0.961491	0.830904	1.1126
eqtl-a-ENSG00000167987	TlK3bg	Prostate cancer	VPS37C	Weighted mode	3	-0.0771497	0.0454497	0.231701	-0.166231	0.0119317	0.925751	0.846851	1.012
eqtl-a-ENSG00000078177	TlK3bg	Prostate cancer	N4BP2	MR Egger	4	0.0286781	0.027096	0.400822	-0.02443	0.0817862	1.02909	0.975866	1.08522
eqtl-a-ENSG00000078177	TlK3bg	Prostate cancer	N4BP2	Weighted median	4	0.0203085	0.0140326	0.14783	-0.00719536	0.0478123	1.02052	0.99283	1.04897
eqtl-a-ENSG00000078177	TlK3bg	Prostate cancer	N4BP2	Inverse variance weighted	4	0.0188691	0.0134919	0.161949	-0.00757511	0.0453133	1.01905	0.992454	1.04636
eqtl-a-ENSG00000078177	TlK3bg	Prostate cancer	N4BP2	Simple mode	4	0.0291961	0.0265239	0.351405	-0.0227907	0.0811829	1.02963	0.977467	1.08457
eqtl-a-ENSG00000078177	TlK3bg	Prostate cancer	N4BP2	Weighted mode	4	0.0205222	0.0153664	0.273989	-0.0095958	0.0506403	1.02073	0.99045	1.05194
eqtl-a-ENSG00000109743	TlK3bg	Prostate cancer	BST1	MR Egger	6	-0.0146821	0.0215227	0.532589	-0.0568666	0.0275025	0.985425	0.94472	1.02788
eqtl-a-ENSG00000109743	TlK3bg	Prostate cancer	BST1	Weighted median	6	-0.0105854	0.0121763	0.384659	-0.0344511	0.0132802	0.98947	0.966136	1.01337
eqtl-a-ENSG00000109743	TlK3bg	Prostate cancer	BST1	Inverse variance weighted	6	-0.0107247	0.0110581	0.33212	-0.0323986	0.0109492	0.989333	0.968121	1.01101
eqtl-a-ENSG00000109743	TlK3bg	Prostate cancer	BST1	Simple mode	6	-0.0003469	0.0202636	0.987003	-0.0400635	0.0393697	0.999653	0.960728	1.04015
eqtl-a-ENSG00000109743	TlK3bg	Prostate cancer	BST1	Weighted mode	6	-0.0133031	0.012246	0.326912	-0.0373053	0.0106991	0.986785	0.963382	1.01076
eqtl-a-ENSG00000170390	TlK3bg	Prostate cancer	DCLK2	MR Egger	3	-0.0170147	0.0321545	0.690158	-0.0800374	0.046008	0.983129	0.923082	1.04708
eqtl-a-ENSG00000170390	TlK3bg	Prostate cancer	DCLK2	Weighted median	3	-0.000593138	0.0139234	0.96602	-0.027883	0.0266968	0.999407	0.972502	1.02706
eqtl-a-ENSG00000170390	TlK3bg	Prostate cancer	DCLK2	Inverse variance weighted	3	5.8955e-05	0.0134518	0.996503	-0.0263067	0.0264246	1.00006	0.974036	1.02678
eqtl-a-ENSG00000170390	TlK3bg	Prostate cancer	DCLK2	Simple mode	3	-0.0106384	0.0242479	0.703698	-0.0581643	0.0368874	0.989418	0.943495	1.03758
eqtl-a-ENSG00000170390	TlK3bg	Prostate cancer	DCLK2	Weighted mode	3	-0.00280098	0.014526	0.864902	-0.031272	0.02567	0.997203	0.969212	1.026
eqtl-a-ENSG00000145287	TlK3bg	Prostate cancer	PLAC8	Wald ratio	1	0.0312936	0.106719	0.769344	-0.177876	0.240463	1.03179	0.837046	1.27184
eqtl-a-ENSG00000251230	TlK3bg	Prostate cancer	MIR3945HG	MR Egger	3	0.017784	0.0671746	0.83524	-0.113878	0.149446	1.01794	0.892367	1.16119
eqtl-a-ENSG00000251230	TlK3bg	Prostate cancer	MIR3945HG	Weighted median	3	-0.0390873	0.022851	0.0871671	-0.0838752	0.00570053	0.961667	0.919546	1.00572
eqtl-a-ENSG00000251230	TlK3bg	Prostate cancer	MIR3945HG	Inverse variance weighted	3	-0.0500084	0.036975	0.176218	-0.122479	0.0224627	0.951221	0.884724	1.02272
eqtl-a-ENSG00000251230	TlK3bg	Prostate cancer	MIR3945HG	Simple mode	3	-0.0209337	0.0321721	0.58202	-0.0839911	0.0421237	0.979284	0.919439	1.04302
eqtl-a-ENSG00000251230	TlK3bg	Prostate cancer	MIR3945HG	Weighted mode	3	-0.0382356	0.0219236	0.223272	-0.0812059	0.00473468	0.962486	0.922004	1.00475
eqtl-a-ENSG00000196526	TlK3bg	Prostate cancer	AFAP1	MR Egger	7	0.0170544	0.0119494	0.212869	-0.00636654	0.0404753	1.0172	0.993654	1.04131
eqtl-a-ENSG00000196526	TlK3bg	Prostate cancer	AFAP1	Weighted median	7	0.019107	0.0086133	0.0265337	0.0022249	0.035989	1.01929	1.00223	1.03664
eqtl-a-ENSG00000196526	TlK3bg	Prostate cancer	AFAP1	Inverse variance weighted	7	0.0228886	0.0072226	0.00152951	0.00873231	0.0370449	1.02315	1.00877	1.03774
eqtl-a-ENSG00000196526	TlK3bg	Prostate cancer	AFAP1	Simple mode	7	0.0200935	0.0124499	0.157667	-0.0043084	0.0444954	1.0203	0.995701	1.0455
eqtl-a-ENSG00000196526	TlK3bg	Prostate cancer	AFAP1	Weighted mode	7	0.0187681	0.00868429	0.0739587	0.00174691	0.0357893	1.01895	1.00175	1.03644
eqtl-a-ENSG00000138639	TlK3bg	Prostate cancer	ARHGAP24	MR Egger	4	-0.0489332	0.0316965	0.262622	-0.111058	0.0131919	0.952245	0.894886	1.01328
eqtl-a-ENSG00000138639	TlK3bg	Prostate cancer	ARHGAP24	Weighted median	4	-0.0228721	0.0136195	0.0930807	-0.0495663	0.00382208	0.977387	0.951642	1.00383
eqtl-a-ENSG00000138639	TlK3bg	Prostate cancer	ARHGAP24	Inverse variance weighted	4	-0.0181887	0.0126975	0.152011	-0.0430758	0.00669839	0.981976	0.957839	1.00672
eqtl-a-ENSG00000138639	TlK3bg	Prostate cancer	ARHGAP24	Simple mode	4	-0.019281	0.0221246	0.447627	-0.0626452	0.0240831	0.980904	0.939277	1.02438
eqtl-a-ENSG00000138639	TlK3bg	Prostate cancer	ARHGAP24	Weighted mode	4	-0.0242423	0.0154337	0.214275	-0.0544924	0.00600781	0.976049	0.946966	1.00603
eqtl-a-ENSG00000109272	TlK3bg	Prostate cancer	PF4V1	MR Egger	14	-0.00404346	0.0212276	0.852116	-0.0456495	0.0375626	0.995965	0.955377	1.03828
eqtl-a-ENSG00000109272	TlK3bg	Prostate cancer	PF4V1	Weighted median	14	0.0247675	0.0125041	0.0476194	0.000259449	0.0492756	1.02508	1.00026	1.05051
eqtl-a-ENSG00000109272	TlK3bg	Prostate cancer	PF4V1	Inverse variance weighted	14	0.0201223	0.0131796	0.126817	-0.00570974	0.0459542	1.02033	0.994307	1.04703
eqtl-a-ENSG00000109272	TlK3bg	Prostate cancer	PF4V1	Simple mode	14	0.0478974	0.0225482	0.0534082	0.00370299	0.0920918	1.04906	1.00371	1.09647
eqtl-a-ENSG00000109272	TlK3bg	Prostate cancer	PF4V1	Weighted mode	14	0.0134695	0.0109017	0.238493	-0.0078979	0.0348369	1.01356	0.992133	1.03545
eqtl-a-ENSG00000164136	TlK3bg	Prostate cancer	IL15	MR Egger	5	-0.0180697	0.0747626	0.824596	-0.164604	0.128465	0.982093	0.848229	1.13708
eqtl-a-ENSG00000164136	TlK3bg	Prostate cancer	IL15	Weighted median	5	-0.0218889	0.0192174	0.254698	-0.059555	0.0157773	0.978349	0.942184	1.0159
eqtl-a-ENSG00000164136	TlK3bg	Prostate cancer	IL15	Inverse variance weighted	5	-0.0293325	0.0309451	0.343187	-0.089985	0.03132	0.971094	0.913945	1.03182
eqtl-a-ENSG00000164136	TlK3bg	Prostate cancer	IL15	Simple mode	5	0.0129029	0.0341147	0.724484	-0.053962	0.0797678	1.01299	0.947468	1.08304
eqtl-a-ENSG00000164136	TlK3bg	Prostate cancer	IL15	Weighted mode	5	-0.0193501	0.0199052	0.38604	-0.0583643	0.019664	0.980836	0.943306	1.01986
eqtl-a-ENSG00000170509	TlK3bg	Prostate cancer	HSD17B13	MR Egger	3	0.0677287	0.0451234	0.374145	-0.0207131	0.15617	1.07007	0.9795	1.16903
eqtl-a-ENSG00000170509	TlK3bg	Prostate cancer	HSD17B13	Weighted median	3	0.00359824	0.0130177	0.782231	-0.0219164	0.0291128	1.0036	0.978322	1.02954
eqtl-a-ENSG00000170509	TlK3bg	Prostate cancer	HSD17B13	Inverse variance weighted	3	-0.0012621	0.0271666	0.962945	-0.0545086	0.0519844	0.998739	0.94695	1.05336
eqtl-a-ENSG00000170509	TlK3bg	Prostate cancer	HSD17B13	Simple mode	3	-0.0163443	0.0324782	0.66475	-0.0800016	0.0473131	0.983789	0.923115	1.04845
eqtl-a-ENSG00000170509	TlK3bg	Prostate cancer	HSD17B13	Weighted mode	3	0.0116092	0.0135941	0.483078	-0.0150353	0.0382537	1.01168	0.985077	1.03899
eqtl-a-ENSG00000197894	TlK3bg	Prostate cancer	ADH5	MR Egger	3	-0.043145	0.0552156	0.577736	-0.151368	0.0650775	0.957772	0.859532	1.06724
eqtl-a-ENSG00000197894	TlK3bg	Prostate cancer	ADH5	Weighted median	3	-0.0244195	0.0203381	0.229876	-0.0642822	0.0154432	0.975876	0.93774	1.01556
eqtl-a-ENSG00000197894	TlK3bg	Prostate cancer	ADH5	Inverse variance weighted	3	-0.0282648	0.0269497	0.294272	-0.0810862	0.0245567	0.972131	0.922114	1.02486
eqtl-a-ENSG00000197894	TlK3bg	Prostate cancer	ADH5	Simple mode	3	-0.0027833	0.0365917	0.946293	-0.0745031	0.0689365	0.997221	0.928205	1.07137
eqtl-a-ENSG00000197894	TlK3bg	Prostate cancer	ADH5	Weighted mode	3	-0.0233899	0.0207691	0.377054	-0.0640974	0.0173175	0.976881	0.937914	1.01747
eqtl-a-ENSG00000256269	TlK3bg	Prostate cancer	HMBS	MR Egger	5	0.0564282	0.0231612	0.0928043	0.0110322	0.101824	1.05805	1.01109	1.10719
eqtl-a-ENSG00000256269	TlK3bg	Prostate cancer	HMBS	Weighted median	5	0.0110034	0.0123994	0.374856	-0.0132994	0.0353062	1.01106	0.986789	1.03594
eqtl-a-ENSG00000256269	TlK3bg	Prostate cancer	HMBS	Inverse variance weighted	5	0.0047329	0.0163911	0.772774	-0.0273936	0.0368595	1.00474	0.972978	1.03755
eqtl-a-ENSG00000256269	TlK3bg	Prostate cancer	HMBS	Simple mode	5	-0.0175375	0.0265965	0.545674	-0.0696667	0.0345916	0.982615	0.932705	1.0352
eqtl-a-ENSG00000256269	TlK3bg	Prostate cancer	HMBS	Weighted mode	5	0.0202335	0.0130904	0.197077	-0.00542365	0.0458907	1.02044	0.994591	1.04696
eqtl-a-ENSG00000151470	TlK3bg	Prostate cancer	C4orf33	MR Egger	4	-0.0129859	0.0332223	0.733594	-0.0781016	0.0521297	0.987098	0.92487	1.05351
eqtl-a-ENSG00000151470	TlK3bg	Prostate cancer	C4orf33	Weighted median	4	0.00027861	0.0144374	0.984604	-0.0280186	0.0285759	1.00028	0.97237	1.02899
eqtl-a-ENSG00000151470	TlK3bg	Prostate cancer	C4orf33	Inverse variance weighted	4	0.00308627	0.0178367	0.862628	-0.0318737	0.0380462	1.00309	0.968629	1.03878
eqtl-a-ENSG00000151470	TlK3bg	Prostate cancer	C4orf33	Simple mode	4	-0.00937578	0.0288533	0.766563	-0.0659282	0.0471766	0.990668	0.936198	1.04831
eqtl-a-ENSG00000151470	TlK3bg	Prostate cancer	C4orf33	Weighted mode	4	-0.00356489	0.0148512	0.825766	-0.0326732	0.0255434	0.996441	0.967855	1.02587
eqtl-a-ENSG00000104774	TlK3bg	Prostate cancer	MAN2B1	MR Egger	5	-0.00368801	0.0197837	0.864012	-0.042464	0.035088	0.996319	0.958425	1.03571
eqtl-a-ENSG00000104774	TlK3bg	Prostate cancer	MAN2B1	Weighted median	5	0.00476809	0.0148853	0.748724	-0.0244071	0.0339433	1.00478	0.975888	1.03453
eqtl-a-ENSG00000104774	TlK3bg	Prostate cancer	MAN2B1	Inverse variance weighted	5	0.00815544	0.0141624	0.564714	-0.0196028	0.0359137	1.00819	0.980588	1.03657
eqtl-a-ENSG00000104774	TlK3bg	Prostate cancer	MAN2B1	Simple mode	5	0.0113589	0.0351438	0.762726	-0.057523	0.0802409	1.01142	0.9441	1.08355
eqtl-a-ENSG00000104774	TlK3bg	Prostate cancer	MAN2B1	Weighted mode	5	0.00374312	0.0147551	0.812246	-0.0251768	0.032663	1.00375	0.975137	1.0332
eqtl-a-ENSG00000187239	TlK3bg	Prostate cancer	FNBP1	MR Egger	4	-0.0158865	0.0269501	0.615261	-0.0687087	0.0369357	0.984239	0.933599	1.03763
eqtl-a-ENSG00000187239	TlK3bg	Prostate cancer	FNBP1	Weighted median	4	-0.00720758	0.0132977	0.587805	-0.033271	0.0188558	0.992818	0.967276	1.01903
eqtl-a-ENSG00000187239	TlK3bg	Prostate cancer	FNBP1	Inverse variance weighted	4	-0.0015703	0.0174955	0.928482	-0.0358615	0.0327209	0.998431	0.964774	1.03326
eqtl-a-ENSG00000187239	TlK3bg	Prostate cancer	FNBP1	Simple mode	4	-0.00540812	0.0194579	0.799113	-0.0435457	0.0327294	0.994606	0.957389	1.03327
eqtl-a-ENSG00000187239	TlK3bg	Prostate cancer	FNBP1	Weighted mode	4	-0.00658288	0.0134231	0.65747	-0.0328922	0.0197265	0.993439	0.967643	1.01992
eqtl-a-ENSG00000173852	TlK3bg	Prostate cancer	DPY19L1	MR Egger	6	0.00934372	0.0180905	0.632748	-0.0261137	0.0448011	1.00939	0.974224	1.04582
eqtl-a-ENSG00000173852	TlK3bg	Prostate cancer	DPY19L1	Weighted median	6	0.00863199	0.0118367	0.465845	-0.014568	0.0318319	1.00867	0.985538	1.03234
eqtl-a-ENSG00000173852	TlK3bg	Prostate cancer	DPY19L1	Inverse variance weighted	6	0.00780889	0.0101412	0.44129	-0.0120679	0.0276856	1.00784	0.988005	1.02807
eqtl-a-ENSG00000173852	TlK3bg	Prostate cancer	DPY19L1	Simple mode	6	0.00796515	0.0158096	0.635798	-0.0230217	0.038952	1.008	0.977241	1.03972
eqtl-a-ENSG00000173852	TlK3bg	Prostate cancer	DPY19L1	Weighted mode	6	0.00796515	0.010938	0.499147	-0.0134734	0.0294037	1.008	0.986617	1.02984
eqtl-a-ENSG00000230658	TlK3bg	Prostate cancer	KLHL7-DT	Inverse variance weighted	2	0.00864256	0.00982626	0.37911	-0.0106169	0.027902	1.00868	0.989439	1.02829
eqtl-a-ENSG00000155506	TlK3bg	Prostate cancer	LARP1	MR Egger	4	0.000110228	0.0320614	0.997569	-0.0627302	0.0629506	1.00011	0.939197	1.06497
eqtl-a-ENSG00000155506	TlK3bg	Prostate cancer	LARP1	Weighted median	4	-0.0378753	0.0158203	0.0166616	-0.0688832	-0.00686745	0.962833	0.933436	0.993156
eqtl-a-ENSG00000155506	TlK3bg	Prostate cancer	LARP1	Inverse variance weighted	4	-0.0433342	0.0151567	0.00424883	-0.0730414	-0.013627	0.957591	0.929562	0.986465
eqtl-a-ENSG00000155506	TlK3bg	Prostate cancer	LARP1	Simple mode	4	-0.0451174	0.0344177	0.281215	-0.112576	0.0223412	0.955885	0.893529	1.02259
eqtl-a-ENSG00000155506	TlK3bg	Prostate cancer	LARP1	Weighted mode	4	-0.0376233	0.0162557	0.103607	-0.0694846	-0.00576209	0.963076	0.932875	0.994254
eqtl-a-ENSG00000186468	TlK3bg	Prostate cancer	RPS23	MR Egger	6	0.00408881	0.0192536	0.842205	-0.0336483	0.0418259	1.0041	0.966912	1.04271
eqtl-a-ENSG00000186468	TlK3bg	Prostate cancer	RPS23	Weighted median	6	0.0162369	0.0107595	0.13128	-0.00485174	0.0373254	1.01637	0.99516	1.03803
eqtl-a-ENSG00000186468	TlK3bg	Prostate cancer	RPS23	Inverse variance weighted	6	0.00904343	0.00967128	0.349747	-0.00991228	0.0279991	1.00908	0.990137	1.02839
eqtl-a-ENSG00000186468	TlK3bg	Prostate cancer	RPS23	Simple mode	6	0.0163332	0.0164612	0.366649	-0.0159308	0.0485971	1.01647	0.984195	1.0498
eqtl-a-ENSG00000186468	TlK3bg	Prostate cancer	RPS23	Weighted mode	6	0.0171873	0.0107581	0.171021	-0.00389862	0.0382732	1.01734	0.996109	1.03902
eqtl-a-ENSG00000170571	TlK3bg	Prostate cancer	EMB	MR Egger	3	-0.0643855	0.0519114	0.431976	-0.166132	0.0373609	0.937643	0.846935	1.03807
eqtl-a-ENSG00000170571	TlK3bg	Prostate cancer	EMB	Weighted median	3	-0.0115795	0.011125	0.297945	-0.0333845	0.0102256	0.988487	0.967167	1.01028
eqtl-a-ENSG00000170571	TlK3bg	Prostate cancer	EMB	Inverse variance weighted	3	-0.0091134	0.010438	0.382611	-0.0295719	0.0113451	0.990928	0.970861	1.01141
eqtl-a-ENSG00000170571	TlK3bg	Prostate cancer	EMB	Simple mode	3	-0.0118503	0.0126838	0.448786	-0.0367106	0.01301	0.98822	0.963955	1.01309
eqtl-a-ENSG00000170571	TlK3bg	Prostate cancer	EMB	Weighted mode	3	-0.0117041	0.0118331	0.426868	-0.034897	0.0114888	0.988364	0.965705	1.01156
eqtl-a-ENSG00000164512	TlK3bg	Prostate cancer	ANKRD55	MR Egger	14	0.0121308	0.0311805	0.704054	-0.048983	0.0732446	1.0122	0.952197	1.07599
eqtl-a-ENSG00000164512	TlK3bg	Prostate cancer	ANKRD55	Weighted median	14	0.015552	0.0132069	0.238969	-0.0103335	0.0414375	1.01567	0.98972	1.04231
eqtl-a-ENSG00000164512	TlK3bg	Prostate cancer	ANKRD55	Inverse variance weighted	14	0.0129719	0.0194625	0.505085	-0.0251745	0.0511184	1.01306	0.97514	1.05245
eqtl-a-ENSG00000164512	TlK3bg	Prostate cancer	ANKRD55	Simple mode	14	-0.0290117	0.0305051	0.358929	-0.0888016	0.0307782	0.971405	0.915027	1.03126
eqtl-a-ENSG00000164512	TlK3bg	Prostate cancer	ANKRD55	Weighted mode	14	0.0162995	0.0130908	0.235067	-0.00935844	0.0419575	1.01643	0.990685	1.04285
eqtl-a-ENSG00000189127	TlK3bg	Prostate cancer	ANKRD34B	MR Egger	8	0.00270695	0.0194569	0.893904	-0.0354287	0.0408425	1.00271	0.965192	1.04169
eqtl-a-ENSG00000189127	TlK3bg	Prostate cancer	ANKRD34B	Weighted median	8	0.00235647	0.0133526	0.859917	-0.0238146	0.0285276	1.00236	0.976467	1.02894
eqtl-a-ENSG00000189127	TlK3bg	Prostate cancer	ANKRD34B	Inverse variance weighted	8	0.00254095	0.0115852	0.826395	-0.020166	0.025248	1.00254	0.980036	1.02557
eqtl-a-ENSG00000189127	TlK3bg	Prostate cancer	ANKRD34B	Simple mode	8	0.00528487	0.0211656	0.809995	-0.0361997	0.0467695	1.0053	0.964448	1.04788
eqtl-a-ENSG00000189127	TlK3bg	Prostate cancer	ANKRD34B	Weighted mode	8	0.00264114	0.0132354	0.847505	-0.0233002	0.0285825	1.00264	0.976969	1.02899
eqtl-a-ENSG00000116679	TlK3bg	Prostate cancer	IVNS1ABP	MR Egger	6	-0.0200481	0.0294106	0.532877	-0.0776929	0.0375968	0.980152	0.925249	1.03831
eqtl-a-ENSG00000116679	TlK3bg	Prostate cancer	IVNS1ABP	Weighted median	6	-0.0181035	0.0169852	0.286495	-0.0513945	0.0151875	0.982059	0.949904	1.0153
eqtl-a-ENSG00000116679	TlK3bg	Prostate cancer	IVNS1ABP	Inverse variance weighted	6	-0.00681132	0.0144184	0.636639	-0.0350714	0.0214488	0.993212	0.965536	1.02168
eqtl-a-ENSG00000116679	TlK3bg	Prostate cancer	IVNS1ABP	Simple mode	6	0.0151397	0.0309673	0.645606	-0.0455561	0.0758355	1.01525	0.955466	1.07879
eqtl-a-ENSG00000116679	TlK3bg	Prostate cancer	IVNS1ABP	Weighted mode	6	-0.0238764	0.0193602	0.272287	-0.0618224	0.0140696	0.976406	0.94005	1.01417
eqtl-a-ENSG00000122203	TlK3bg	Prostate cancer	KIAA1191	MR Egger	3	0.0299865	0.0265838	0.461754	-0.0221178	0.0820908	1.03044	0.978125	1.08555
eqtl-a-ENSG00000122203	TlK3bg	Prostate cancer	KIAA1191	Weighted median	3	0.00740953	0.017829	0.677711	-0.0275353	0.0423543	1.00744	0.97284	1.04326
eqtl-a-ENSG00000122203	TlK3bg	Prostate cancer	KIAA1191	Inverse variance weighted	3	0.00709279	0.0163981	0.66535	-0.0250474	0.039233	1.00712	0.975264	1.04001
eqtl-a-ENSG00000122203	TlK3bg	Prostate cancer	KIAA1191	Simple mode	3	-0.0217307	0.025074	0.477488	-0.0708758	0.0274144	0.978504	0.931578	1.02779
eqtl-a-ENSG00000122203	TlK3bg	Prostate cancer	KIAA1191	Weighted mode	3	0.0135526	0.019457	0.558156	-0.0245831	0.0516884	1.01364	0.975717	1.05305
eqtl-a-ENSG00000170271	TlK3bg	Prostate cancer	FAXDC2	MR Egger	15	-0.0172761	0.0208117	0.421458	-0.058067	0.0235149	0.982872	0.943587	1.02379
eqtl-a-ENSG00000170271	TlK3bg	Prostate cancer	FAXDC2	Weighted median	15	0.0217654	0.0132656	0.10085	-0.00423505	0.0477659	1.022	0.995774	1.04893
eqtl-a-ENSG00000170271	TlK3bg	Prostate cancer	FAXDC2	Inverse variance weighted	15	0.0247536	0.0128408	0.0538884	-0.000414339	0.0499216	1.02506	0.999586	1.05119
eqtl-a-ENSG00000170271	TlK3bg	Prostate cancer	FAXDC2	Simple mode	15	-0.00240054	0.0195448	0.903993	-0.0407084	0.0359073	0.997602	0.960109	1.03656
eqtl-a-ENSG00000170271	TlK3bg	Prostate cancer	FAXDC2	Weighted mode	15	0.0204822	0.0122586	0.116947	-0.00354463	0.044509	1.02069	0.996462	1.04551
eqtl-a-ENSG00000132681	TlK3bg	Prostate cancer	ATP1A4	MR Egger	3	0.0628713	0.0476895	0.413125	-0.0306002	0.156343	1.06489	0.969863	1.16923
eqtl-a-ENSG00000132681	TlK3bg	Prostate cancer	ATP1A4	Weighted median	3	0.0028728	0.0137326	0.834296	-0.0240432	0.0297888	1.00288	0.976244	1.03024
eqtl-a-ENSG00000132681	TlK3bg	Prostate cancer	ATP1A4	Inverse variance weighted	3	0.00159931	0.0169038	0.924623	-0.0315321	0.0347307	1.0016	0.96896	1.03534
eqtl-a-ENSG00000132681	TlK3bg	Prostate cancer	ATP1A4	Simple mode	3	0.0230401	0.0309184	0.533828	-0.0375599	0.0836402	1.02331	0.963137	1.08724
eqtl-a-ENSG00000132681	TlK3bg	Prostate cancer	ATP1A4	Weighted mode	3	0.0048196	0.0136981	0.758569	-0.0220288	0.0316679	1.00483	0.978212	1.03217
eqtl-a-ENSG00000143318	TlK3bg	Prostate cancer	CASQ1	MR Egger	5	0.0290399	0.0276317	0.370462	-0.0251183	0.0831981	1.02947	0.975195	1.08676
eqtl-a-ENSG00000143318	TlK3bg	Prostate cancer	CASQ1	Weighted median	5	0.00183107	0.0110865	0.868817	-0.0198985	0.0235607	1.00183	0.980298	1.02384
eqtl-a-ENSG00000143318	TlK3bg	Prostate cancer	CASQ1	Inverse variance weighted	5	-0.000657277	0.0154662	0.966102	-0.030971	0.0296564	0.999343	0.969504	1.0301
eqtl-a-ENSG00000143318	TlK3bg	Prostate cancer	CASQ1	Simple mode	5	0.0361647	0.0427233	0.444952	-0.0475729	0.119902	1.03683	0.953541	1.12739
eqtl-a-ENSG00000143318	TlK3bg	Prostate cancer	CASQ1	Weighted mode	5	0.00394931	0.0110357	0.738528	-0.0176806	0.0255792	1.00396	0.982475	1.02591
eqtl-a-ENSG00000158715	TlK3bg	Prostate cancer	SLC45A3	MR Egger	6	0.20863	0.130316	0.184642	-0.0467897	0.464049	1.23199	0.954288	1.5905
eqtl-a-ENSG00000158715	TlK3bg	Prostate cancer	SLC45A3	Weighted median	6	0.0702	0.0336069	0.0367207	0.00433044	0.136069	1.07272	1.00434	1.14576
eqtl-a-ENSG00000158715	TlK3bg	Prostate cancer	SLC45A3	Inverse variance weighted	6	0.0691005	0.0512524	0.177582	-0.0313542	0.169555	1.07154	0.969132	1.18478
eqtl-a-ENSG00000158715	TlK3bg	Prostate cancer	SLC45A3	Simple mode	6	0.0901689	0.063352	0.213937	-0.034001	0.214339	1.09436	0.966571	1.23904
eqtl-a-ENSG00000158715	TlK3bg	Prostate cancer	SLC45A3	Weighted mode	6	0.0638969	0.0484475	0.244379	-0.0310603	0.158854	1.06598	0.969417	1.17217
eqtl-a-ENSG00000198380	TlK3bg	Prostate cancer	GFPT1	MR Egger	6	-0.0774418	0.0515863	0.207703	-0.178551	0.0236673	0.925481	0.836481	1.02395
eqtl-a-ENSG00000198380	TlK3bg	Prostate cancer	GFPT1	Weighted median	6	0.00711278	0.0154406	0.645047	-0.0231508	0.0373764	1.00714	0.977115	1.03808
eqtl-a-ENSG00000198380	TlK3bg	Prostate cancer	GFPT1	Inverse variance weighted	6	0.0108168	0.0150275	0.471648	-0.0186371	0.0402707	1.01088	0.981535	1.04109
eqtl-a-ENSG00000198380	TlK3bg	Prostate cancer	GFPT1	Simple mode	6	0.0216911	0.0299912	0.501933	-0.0370916	0.0804738	1.02193	0.963588	1.0838
eqtl-a-ENSG00000198380	TlK3bg	Prostate cancer	GFPT1	Weighted mode	6	-0.00639345	0.0160214	0.706325	-0.0377954	0.0250085	0.993627	0.96291	1.02532
eqtl-a-ENSG00000153395	TlK3bg	Prostate cancer	LPCAT1	Inverse variance weighted	2	5.346e-05	0.0942268	0.999547	-0.184631	0.184738	1.00005	0.831411	1.2029
eqtl-a-ENSG00000145908	TlK3bg	Prostate cancer	ZNF300	MR Egger	3	0.0785165	0.190143	0.750696	-0.294164	0.451197	1.08168	0.745154	1.57019
eqtl-a-ENSG00000145908	TlK3bg	Prostate cancer	ZNF300	Weighted median	3	0.0491502	0.0375908	0.19104	-0.0245277	0.122828	1.05038	0.975771	1.13069
eqtl-a-ENSG00000145908	TlK3bg	Prostate cancer	ZNF300	Inverse variance weighted	3	0.0296823	0.0499991	0.552741	-0.0683159	0.127681	1.03013	0.933965	1.13619
eqtl-a-ENSG00000145908	TlK3bg	Prostate cancer	ZNF300	Simple mode	3	0.0710014	0.0526218	0.309699	-0.0321373	0.17414	1.07358	0.968374	1.19022
eqtl-a-ENSG00000145908	TlK3bg	Prostate cancer	ZNF300	Weighted mode	3	0.0588764	0.0440598	0.313203	-0.0274808	0.145234	1.06064	0.972893	1.15631
eqtl-a-ENSG00000256060	TlK3bg	Prostate cancer	TRAPPC2B	MR Egger	5	0.011567	0.0476684	0.823917	-0.0818632	0.104997	1.01163	0.921398	1.11071
eqtl-a-ENSG00000256060	TlK3bg	Prostate cancer	TRAPPC2B	Weighted median	5	0.0276972	0.017926	0.122325	-0.00743773	0.0628322	1.02808	0.99259	1.06485
eqtl-a-ENSG00000256060	TlK3bg	Prostate cancer	TRAPPC2B	Inverse variance weighted	5	0.0197944	0.0210645	0.347368	-0.021492	0.0610808	1.01999	0.978737	1.06298
eqtl-a-ENSG00000256060	TlK3bg	Prostate cancer	TRAPPC2B	Simple mode	5	0.0453484	0.0421968	0.34302	-0.0373573	0.128054	1.04639	0.963332	1.13661
eqtl-a-ENSG00000256060	TlK3bg	Prostate cancer	TRAPPC2B	Weighted mode	5	0.0185118	0.0193672	0.393286	-0.019448	0.0564716	1.01868	0.98074	1.0581
eqtl-a-ENSG00000161055	TlK3bg	Prostate cancer	SCGB3A1	MR Egger	6	-0.0313615	0.0501457	0.565614	-0.129647	0.066924	0.969125	0.878405	1.06921
eqtl-a-ENSG00000161055	TlK3bg	Prostate cancer	SCGB3A1	Weighted median	6	-0.0435413	0.0132982	0.00105953	-0.0696057	-0.0174768	0.957393	0.932762	0.982675
eqtl-a-ENSG00000161055	TlK3bg	Prostate cancer	SCGB3A1	Inverse variance weighted	6	-0.0396985	0.0155578	0.0107204	-0.0701917	-0.00920525	0.961079	0.932215	0.990837
eqtl-a-ENSG00000161055	TlK3bg	Prostate cancer	SCGB3A1	Simple mode	6	-0.0146891	0.0253559	0.587496	-0.0643866	0.0350085	0.985418	0.937642	1.03563
eqtl-a-ENSG00000161055	TlK3bg	Prostate cancer	SCGB3A1	Weighted mode	6	-0.0442434	0.0127689	0.0179467	-0.0692704	-0.0192164	0.956721	0.933074	0.980967
eqtl-a-ENSG00000156603	TlK3bg	Prostate cancer	MED19	MR Egger	8	-0.027268	0.0536895	0.629661	-0.132499	0.0779634	0.9731	0.875903	1.08108
eqtl-a-ENSG00000156603	TlK3bg	Prostate cancer	MED19	Weighted median	8	0.00263715	0.0132809	0.842601	-0.0233934	0.0286677	1.00264	0.976878	1.02908
eqtl-a-ENSG00000156603	TlK3bg	Prostate cancer	MED19	Inverse variance weighted	8	-0.000976649	0.0141512	0.944977	-0.028713	0.0267597	0.999024	0.971695	1.02712
eqtl-a-ENSG00000156603	TlK3bg	Prostate cancer	MED19	Simple mode	8	0.0160549	0.0293525	0.601393	-0.041476	0.0735858	1.01618	0.959372	1.07636
eqtl-a-ENSG00000156603	TlK3bg	Prostate cancer	MED19	Weighted mode	8	0.000533358	0.0134581	0.969494	-0.0258444	0.0269112	1.00053	0.974487	1.02728
eqtl-a-ENSG00000184221	TlK3bg	Prostate cancer	OLIG1	MR Egger	8	0.0215183	0.0208145	0.341082	-0.0192781	0.0623146	1.02175	0.980906	1.0643
eqtl-a-ENSG00000184221	TlK3bg	Prostate cancer	OLIG1	Weighted median	8	0.00050859	0.0138251	0.970654	-0.0265885	0.0276057	1.00051	0.973762	1.02799
eqtl-a-ENSG00000184221	TlK3bg	Prostate cancer	OLIG1	Inverse variance weighted	8	-0.00933654	0.0108283	0.38856	-0.0305601	0.011887	0.990707	0.969902	1.01196
eqtl-a-ENSG00000184221	TlK3bg	Prostate cancer	OLIG1	Simple mode	8	-0.0189702	0.0219773	0.416635	-0.0620457	0.0241054	0.981209	0.93984	1.0244
eqtl-a-ENSG00000184221	TlK3bg	Prostate cancer	OLIG1	Weighted mode	8	0.0113038	0.0141295	0.449998	-0.0163901	0.0389976	1.01137	0.983743	1.03977
eqtl-a-ENSG00000250490	TlK3bg	Prostate cancer	LINC02145	MR Egger	3	-0.0346062	0.0242396	0.388989	-0.0821158	0.0129035	0.965986	0.921165	1.01299
eqtl-a-ENSG00000250490	TlK3bg	Prostate cancer	LINC02145	Weighted median	3	-0.0138033	0.0130695	0.290903	-0.0394194	0.0118129	0.986292	0.961347	1.01188
eqtl-a-ENSG00000250490	TlK3bg	Prostate cancer	LINC02145	Inverse variance weighted	3	-0.0125787	0.0129616	0.331817	-0.0379834	0.012826	0.9875	0.962729	1.01291
eqtl-a-ENSG00000250490	TlK3bg	Prostate cancer	LINC02145	Simple mode	3	0.00175959	0.0241669	0.948584	-0.0456075	0.0491267	1.00176	0.955417	1.05035
eqtl-a-ENSG00000250490	TlK3bg	Prostate cancer	LINC02145	Weighted mode	3	-0.015775	0.0127832	0.342521	-0.0408301	0.00928008	0.984349	0.959992	1.00932
eqtl-a-ENSG00000250155	TlK3bg	Prostate cancer	SLC1A3-AS1	MR Egger	4	-0.0343657	0.0556703	0.599949	-0.14348	0.0747481	0.966218	0.866338	1.07761
eqtl-a-ENSG00000250155	TlK3bg	Prostate cancer	SLC1A3-AS1	Weighted median	4	-0.0194586	0.013246	0.141829	-0.0454209	0.00650361	0.980729	0.955595	1.00652
eqtl-a-ENSG00000250155	TlK3bg	Prostate cancer	SLC1A3-AS1	Inverse variance weighted	4	-0.0165264	0.0123165	0.179658	-0.0406668	0.00761397	0.983609	0.960149	1.00764
eqtl-a-ENSG00000250155	TlK3bg	Prostate cancer	SLC1A3-AS1	Simple mode	4	0.0217284	0.0236055	0.425207	-0.0245384	0.0679952	1.02197	0.97576	1.07036
eqtl-a-ENSG00000250155	TlK3bg	Prostate cancer	SLC1A3-AS1	Weighted mode	4	-0.0199927	0.0149737	0.274089	-0.0493413	0.00935581	0.980206	0.951856	1.0094
eqtl-a-ENSG00000145730	TlK3bg	Prostate cancer	PAM	MR Egger	8	-0.0242859	0.0272549	0.407203	-0.0777054	0.0291336	0.976007	0.925237	1.02956
eqtl-a-ENSG00000145730	TlK3bg	Prostate cancer	PAM	Weighted median	8	0.0168055	0.0123445	0.173394	-0.00738964	0.0410006	1.01695	0.992638	1.04185
eqtl-a-ENSG00000145730	TlK3bg	Prostate cancer	PAM	Inverse variance weighted	8	-0.00265867	0.015617	0.86482	-0.033268	0.0279507	0.997345	0.967279	1.02834
eqtl-a-ENSG00000145730	TlK3bg	Prostate cancer	PAM	Simple mode	8	0.0188839	0.0210595	0.399668	-0.0223926	0.0601605	1.01906	0.977856	1.06201
eqtl-a-ENSG00000145730	TlK3bg	Prostate cancer	PAM	Weighted mode	8	0.0220623	0.0160194	0.210867	-0.00933567	0.0534602	1.02231	0.990708	1.05492
eqtl-a-ENSG00000123643	TlK3bg	Prostate cancer	SLC36A1	MR Egger	8	-0.0232964	0.0147579	0.165513	-0.0522219	0.00562915	0.976973	0.949118	1.00565
eqtl-a-ENSG00000123643	TlK3bg	Prostate cancer	SLC36A1	Weighted median	8	-0.0112171	0.00993235	0.258749	-0.0306845	0.00825029	0.988846	0.969781	1.00828
eqtl-a-ENSG00000123643	TlK3bg	Prostate cancer	SLC36A1	Inverse variance weighted	8	-0.00927647	0.008645	0.283251	-0.0262207	0.00766773	0.990766	0.97412	1.0077
eqtl-a-ENSG00000123643	TlK3bg	Prostate cancer	SLC36A1	Simple mode	8	0.0512232	0.0203635	0.0400766	0.0113108	0.0911356	1.05256	1.01137	1.09542
eqtl-a-ENSG00000123643	TlK3bg	Prostate cancer	SLC36A1	Weighted mode	8	-0.011662	0.00874335	0.224025	-0.028799	0.00547495	0.988406	0.971612	1.00549
eqtl-a-ENSG00000130164	TlK3bg	Prostate cancer	LDLR	MR Egger	7	0.0288103	0.0798044	0.732843	-0.127606	0.185227	1.02923	0.8802	1.20349
eqtl-a-ENSG00000130164	TlK3bg	Prostate cancer	LDLR	Weighted median	7	-0.0348676	0.0261054	0.181664	-0.0860341	0.0162989	0.965733	0.917563	1.01643
eqtl-a-ENSG00000130164	TlK3bg	Prostate cancer	LDLR	Inverse variance weighted	7	-0.0317233	0.0198806	0.110557	-0.0706892	0.0072426	0.968775	0.931751	1.00727
eqtl-a-ENSG00000130164	TlK3bg	Prostate cancer	LDLR	Simple mode	7	-0.0464357	0.038616	0.274468	-0.122123	0.0292518	0.954626	0.885039	1.02968
eqtl-a-ENSG00000130164	TlK3bg	Prostate cancer	LDLR	Weighted mode	7	-0.0450901	0.0316707	0.20439	-0.107165	0.0169845	0.955911	0.898378	1.01713
eqtl-a-ENSG00000145882	TlK3bg	Prostate cancer	PCYOX1L	MR Egger	5	0.00669852	0.0192174	0.750443	-0.0309675	0.0443646	1.00672	0.969507	1.04536
eqtl-a-ENSG00000145882	TlK3bg	Prostate cancer	PCYOX1L	Weighted median	5	0.00571074	0.0122583	0.641309	-0.0183155	0.0297369	1.00573	0.981851	1.03018
eqtl-a-ENSG00000145882	TlK3bg	Prostate cancer	PCYOX1L	Inverse variance weighted	5	0.00330294	0.011661	0.776987	-0.0195526	0.0261585	1.00331	0.980637	1.0265
eqtl-a-ENSG00000145882	TlK3bg	Prostate cancer	PCYOX1L	Simple mode	5	0.00569052	0.0195684	0.785658	-0.0326635	0.0440445	1.00571	0.967864	1.04503
eqtl-a-ENSG00000145882	TlK3bg	Prostate cancer	PCYOX1L	Weighted mode	5	0.00515304	0.0136923	0.725772	-0.0216839	0.03199	1.00517	0.978549	1.03251
eqtl-a-ENSG00000197375	TlK3bg	Prostate cancer	SLC22A5	MR Egger	6	-0.00335214	0.0333695	0.924816	-0.0687563	0.0620521	0.996653	0.933554	1.06402
eqtl-a-ENSG00000197375	TlK3bg	Prostate cancer	SLC22A5	Weighted median	6	0.0244542	0.015853	0.122937	-0.00661766	0.055526	1.02476	0.993404	1.0571
eqtl-a-ENSG00000197375	TlK3bg	Prostate cancer	SLC22A5	Inverse variance weighted	6	0.00141273	0.0137512	0.918173	-0.0255396	0.028365	1.00141	0.974784	1.02877
eqtl-a-ENSG00000197375	TlK3bg	Prostate cancer	SLC22A5	Simple mode	6	0.0307476	0.0257598	0.286164	-0.0197416	0.0812369	1.03123	0.980452	1.08463
eqtl-a-ENSG00000197375	TlK3bg	Prostate cancer	SLC22A5	Weighted mode	6	0.0309209	0.0197992	0.179109	-0.0078855	0.0697273	1.0314	0.992146	1.07222
eqtl-a-ENSG00000113552	TlK3bg	Prostate cancer	GNPDA1	MR Egger	4	0.0211312	0.119114	0.875532	-0.212331	0.254594	1.02136	0.808697	1.28994
eqtl-a-ENSG00000113552	TlK3bg	Prostate cancer	GNPDA1	Weighted median	4	0.0128339	0.020491	0.531105	-0.0273285	0.0529963	1.01292	0.973042	1.05443
eqtl-a-ENSG00000113552	TlK3bg	Prostate cancer	GNPDA1	Inverse variance weighted	4	0.00874046	0.0439931	0.842515	-0.077486	0.0949669	1.00878	0.92544	1.09962
eqtl-a-ENSG00000113552	TlK3bg	Prostate cancer	GNPDA1	Simple mode	4	0.0270972	0.0308655	0.444624	-0.0333993	0.0875936	1.02747	0.967152	1.09154
eqtl-a-ENSG00000113552	TlK3bg	Prostate cancer	GNPDA1	Weighted mode	4	0.0136985	0.0199903	0.54238	-0.0254824	0.0528794	1.01379	0.97484	1.0543
eqtl-a-ENSG00000164181	TlK3bg	Prostate cancer	ELOVL7	MR Egger	4	0.00955178	0.0350812	0.810944	-0.0592073	0.0783109	1.0096	0.942511	1.08146
eqtl-a-ENSG00000164181	TlK3bg	Prostate cancer	ELOVL7	Weighted median	4	-0.00610723	0.0148988	0.681869	-0.0353089	0.0230944	0.993911	0.965307	1.02336
eqtl-a-ENSG00000164181	TlK3bg	Prostate cancer	ELOVL7	Inverse variance weighted	4	-0.00562277	0.0148438	0.70484	-0.0347166	0.0234711	0.994393	0.965879	1.02375
eqtl-a-ENSG00000164181	TlK3bg	Prostate cancer	ELOVL7	Simple mode	4	-0.000824836	0.0186813	0.967557	-0.0374401	0.0357905	0.999176	0.963252	1.03644
eqtl-a-ENSG00000164181	TlK3bg	Prostate cancer	ELOVL7	Weighted mode	4	-0.00575991	0.0144366	0.716611	-0.0340556	0.0225358	0.994257	0.966518	1.02279
eqtl-a-ENSG00000113742	TlK3bg	Prostate cancer	CPEB4	MR Egger	3	0.0379664	0.0349035	0.473257	-0.0304444	0.106377	1.0387	0.970014	1.11224
eqtl-a-ENSG00000113742	TlK3bg	Prostate cancer	CPEB4	Weighted median	3	0.00781707	0.0108271	0.4703	-0.013404	0.0290382	1.00785	0.986685	1.02946
eqtl-a-ENSG00000113742	TlK3bg	Prostate cancer	CPEB4	Inverse variance weighted	3	0.00709405	0.0107381	0.508842	-0.0139527	0.0281408	1.00712	0.986144	1.02854
eqtl-a-ENSG00000113742	TlK3bg	Prostate cancer	CPEB4	Simple mode	3	0.00156761	0.0157057	0.929597	-0.0292155	0.0323507	1.00157	0.971207	1.03288
eqtl-a-ENSG00000113742	TlK3bg	Prostate cancer	CPEB4	Weighted mode	3	0.00900425	0.0120017	0.531358	-0.0145191	0.0325276	1.00904	0.985586	1.03306
eqtl-a-ENSG00000047188	TlK3bg	Prostate cancer	YTHDC2	MR Egger	4	0.0012142	0.0254106	0.966232	-0.0485907	0.0510191	1.00121	0.952571	1.05234
eqtl-a-ENSG00000047188	TlK3bg	Prostate cancer	YTHDC2	Weighted median	4	-0.0010356	0.0152538	0.945872	-0.030933	0.0288618	0.998965	0.969541	1.02928
eqtl-a-ENSG00000047188	TlK3bg	Prostate cancer	YTHDC2	Inverse variance weighted	4	-0.00189912	0.0145243	0.895969	-0.0303667	0.0265685	0.998103	0.97009	1.02692
eqtl-a-ENSG00000047188	TlK3bg	Prostate cancer	YTHDC2	Simple mode	4	0.0111126	0.0253446	0.690707	-0.0385629	0.0607881	1.01117	0.962171	1.06267
eqtl-a-ENSG00000047188	TlK3bg	Prostate cancer	YTHDC2	Weighted mode	4	-0.00168263	0.015462	0.920213	-0.0319881	0.0286229	0.998319	0.968518	1.02904
eqtl-a-ENSG00000197043	TlK3bg	Prostate cancer	ANXA6	MR Egger	4	-0.0380048	0.030219	0.335469	-0.097234	0.0212245	0.962708	0.907344	1.02145
eqtl-a-ENSG00000197043	TlK3bg	Prostate cancer	ANXA6	Weighted median	4	-0.00207599	0.0125471	0.868585	-0.0266682	0.0225163	0.997926	0.973684	1.02277
eqtl-a-ENSG00000197043	TlK3bg	Prostate cancer	ANXA6	Inverse variance weighted	4	0.00564479	0.0195424	0.772697	-0.0326582	0.0439478	1.00566	0.967869	1.04493
eqtl-a-ENSG00000197043	TlK3bg	Prostate cancer	ANXA6	Simple mode	4	0.0116303	0.0203993	0.608489	-0.0283523	0.0516129	1.0117	0.972046	1.05297
eqtl-a-ENSG00000197043	TlK3bg	Prostate cancer	ANXA6	Weighted mode	4	-0.00232295	0.0117466	0.855878	-0.0253463	0.0207004	0.99768	0.974972	1.02092
eqtl-a-ENSG00000145781	TlK3bg	Prostate cancer	COMMD10	MR Egger	4	0.053948	0.0479428	0.37737	-0.0400199	0.147916	1.05543	0.96077	1.15942
eqtl-a-ENSG00000145781	TlK3bg	Prostate cancer	COMMD10	Weighted median	4	0.0218103	0.0137778	0.113422	-0.00519427	0.0488148	1.02205	0.994819	1.05003
eqtl-a-ENSG00000145781	TlK3bg	Prostate cancer	COMMD10	Inverse variance weighted	4	0.0205849	0.0149102	0.167404	-0.00863903	0.0498088	1.0208	0.991398	1.05107
eqtl-a-ENSG00000145781	TlK3bg	Prostate cancer	COMMD10	Simple mode	4	0.073165	0.0376184	0.147001	-0.000567095	0.146897	1.07591	0.999433	1.15823
eqtl-a-ENSG00000145781	TlK3bg	Prostate cancer	COMMD10	Weighted mode	4	0.0206611	0.0134429	0.221899	-0.00568702	0.0470093	1.02088	0.994329	1.04813
eqtl-a-ENSG00000008294	TlK3bg	Prostate cancer	SPAG9	MR Egger	5	0.0486512	0.0436419	0.346208	-0.0368869	0.134189	1.04985	0.963785	1.14361
eqtl-a-ENSG00000008294	TlK3bg	Prostate cancer	SPAG9	Weighted median	5	0.0360809	0.025474	0.156663	-0.0138481	0.0860099	1.03674	0.986247	1.08982
eqtl-a-ENSG00000008294	TlK3bg	Prostate cancer	SPAG9	Inverse variance weighted	5	0.0275339	0.0221424	0.213686	-0.0158651	0.0709329	1.02792	0.98426	1.07351
eqtl-a-ENSG00000008294	TlK3bg	Prostate cancer	SPAG9	Simple mode	5	0.0390201	0.0369128	0.350086	-0.033329	0.111369	1.03979	0.96722	1.11781
eqtl-a-ENSG00000008294	TlK3bg	Prostate cancer	SPAG9	Weighted mode	5	0.0397403	0.0295974	0.250502	-0.0182705	0.0977512	1.04054	0.981895	1.10269
eqtl-a-ENSG00000164237	TlK3bg	Prostate cancer	CMBL	MR Egger	8	-0.00241858	0.0125159	0.853146	-0.0269498	0.0221126	0.997584	0.97341	1.02236
eqtl-a-ENSG00000164237	TlK3bg	Prostate cancer	CMBL	Weighted median	8	0.00145686	0.0091676	0.873737	-0.0165116	0.0194254	1.00146	0.983624	1.01962
eqtl-a-ENSG00000164237	TlK3bg	Prostate cancer	CMBL	Inverse variance weighted	8	-0.00390401	0.00858643	0.649346	-0.0207334	0.0129254	0.996104	0.97948	1.01301
eqtl-a-ENSG00000164237	TlK3bg	Prostate cancer	CMBL	Simple mode	8	-0.0106619	0.0201849	0.613678	-0.0502243	0.0289005	0.989395	0.951016	1.02932
eqtl-a-ENSG00000164237	TlK3bg	Prostate cancer	CMBL	Weighted mode	8	0.000189613	0.00902893	0.983831	-0.0175071	0.0178863	1.00019	0.982645	1.01805
eqtl-a-ENSG00000132846	TlK3bg	Prostate cancer	ZBED3	MR Egger	6	0.00765527	0.040108	0.857926	-0.0709564	0.086267	1.00768	0.931502	1.0901
eqtl-a-ENSG00000132846	TlK3bg	Prostate cancer	ZBED3	Weighted median	6	0.00141709	0.0176051	0.935845	-0.0330888	0.035923	1.00142	0.967453	1.03658
eqtl-a-ENSG00000132846	TlK3bg	Prostate cancer	ZBED3	Inverse variance weighted	6	0.0120527	0.0161013	0.454123	-0.0195057	0.0436112	1.01213	0.980683	1.04458
eqtl-a-ENSG00000132846	TlK3bg	Prostate cancer	ZBED3	Simple mode	6	-0.00101684	0.0324363	0.976204	-0.064592	0.0625583	0.998984	0.93745	1.06456
eqtl-a-ENSG00000132846	TlK3bg	Prostate cancer	ZBED3	Weighted mode	6	0.000282856	0.0197538	0.989129	-0.0384345	0.0390002	1.00028	0.962295	1.03977
eqtl-a-ENSG00000157322	TlK3bg	Prostate cancer	CLEC18A	MR Egger	3	-0.053931	0.0383952	0.393869	-0.129186	0.0213235	0.947497	0.878811	1.02155
eqtl-a-ENSG00000157322	TlK3bg	Prostate cancer	CLEC18A	Weighted median	3	-0.00319685	0.0103675	0.757813	-0.0235171	0.0171234	0.996808	0.976757	1.01727
eqtl-a-ENSG00000157322	TlK3bg	Prostate cancer	CLEC18A	Inverse variance weighted	3	-0.000349328	0.013355	0.979132	-0.0265252	0.0258265	0.999651	0.973824	1.02616
eqtl-a-ENSG00000157322	TlK3bg	Prostate cancer	CLEC18A	Simple mode	3	-0.00258779	0.0126741	0.857105	-0.027429	0.0222534	0.997416	0.972944	1.0225
eqtl-a-ENSG00000157322	TlK3bg	Prostate cancer	CLEC18A	Weighted mode	3	-0.00347942	0.0107036	0.775982	-0.0244584	0.0174996	0.996527	0.975838	1.01765
eqtl-a-ENSG00000120158	TlK3bg	Prostate cancer	RCL1	MR Egger	3	-0.110256	0.0584526	0.310337	-0.224823	0.0043107	0.895605	0.798657	1.00432
eqtl-a-ENSG00000120158	TlK3bg	Prostate cancer	RCL1	Weighted median	3	-0.0250372	0.0269837	0.353478	-0.0779253	0.0278509	0.975274	0.925034	1.02824
eqtl-a-ENSG00000120158	TlK3bg	Prostate cancer	RCL1	Inverse variance weighted	3	-0.0184298	0.0310013	0.552187	-0.0791923	0.0423327	0.981739	0.923862	1.04324
eqtl-a-ENSG00000120158	TlK3bg	Prostate cancer	RCL1	Simple mode	3	0.0161206	0.0662724	0.830488	-0.113773	0.146015	1.01625	0.89246	1.15721
eqtl-a-ENSG00000120158	TlK3bg	Prostate cancer	RCL1	Weighted mode	3	-0.0354943	0.0281624	0.334674	-0.0906926	0.019704	0.965128	0.913298	1.0199
eqtl-a-ENSG00000175471	TlK3bg	Prostate cancer	MCTP1	MR Egger	4	-0.000603268	0.0181109	0.976453	-0.0361006	0.034894	0.999397	0.964543	1.03551
eqtl-a-ENSG00000175471	TlK3bg	Prostate cancer	MCTP1	Weighted median	4	-0.00434616	0.00927865	0.639496	-0.0225323	0.01384	0.995663	0.97772	1.01394
eqtl-a-ENSG00000175471	TlK3bg	Prostate cancer	MCTP1	Inverse variance weighted	4	-0.00549171	0.00879169	0.532202	-0.0227234	0.01174	0.994523	0.977533	1.01181
eqtl-a-ENSG00000175471	TlK3bg	Prostate cancer	MCTP1	Simple mode	4	-0.0084373	0.0145022	0.601538	-0.0368616	0.019987	0.991598	0.96381	1.02019
eqtl-a-ENSG00000175471	TlK3bg	Prostate cancer	MCTP1	Weighted mode	4	-0.00423583	0.00998653	0.700031	-0.0238094	0.0153378	0.995773	0.976472	1.01546
eqtl-a-ENSG00000135047	TlK3bg	Prostate cancer	CTSL	MR Egger	9	0.0161666	0.0191806	0.427162	-0.0214273	0.0537605	1.0163	0.978801	1.05523
eqtl-a-ENSG00000135047	TlK3bg	Prostate cancer	CTSL	Weighted median	9	0.0203173	0.0129086	0.115504	-0.00498367	0.0456182	1.02053	0.995029	1.04667
eqtl-a-ENSG00000135047	TlK3bg	Prostate cancer	CTSL	Inverse variance weighted	9	0.0132571	0.0110899	0.231924	-0.00847916	0.0349933	1.01335	0.991557	1.03561
eqtl-a-ENSG00000135047	TlK3bg	Prostate cancer	CTSL	Simple mode	9	-0.0223535	0.0265105	0.423613	-0.0743142	0.0296071	0.977894	0.92838	1.03005
eqtl-a-ENSG00000135047	TlK3bg	Prostate cancer	CTSL	Weighted mode	9	0.0209069	0.0126809	0.137823	-0.0039477	0.0457614	1.02113	0.99606	1.04682
eqtl-a-ENSG00000173926	TlK3bg	Prostate cancer	MARCHF3	MR Egger	4	0.00286	0.0474835	0.957448	-0.0902077	0.0959277	1.00286	0.913741	1.10068
eqtl-a-ENSG00000173926	TlK3bg	Prostate cancer	MARCHF3	Weighted median	4	0.0228878	0.0163903	0.162586	-0.00923713	0.0550128	1.02315	0.990805	1.05655
eqtl-a-ENSG00000173926	TlK3bg	Prostate cancer	MARCHF3	Inverse variance weighted	4	0.0239551	0.0144696	0.0978153	-0.00440545	0.0523156	1.02424	0.995604	1.05371
eqtl-a-ENSG00000173926	TlK3bg	Prostate cancer	MARCHF3	Simple mode	4	0.0305356	0.0215736	0.251897	-0.0117486	0.0728198	1.03101	0.98832	1.07554
eqtl-a-ENSG00000173926	TlK3bg	Prostate cancer	MARCHF3	Weighted mode	4	0.020145	0.0177979	0.339982	-0.0147388	0.0550288	1.02035	0.985369	1.05657
eqtl-a-ENSG00000228716	TlK3bg	Prostate cancer	DHFR	MR Egger	3	-0.00695495	0.0602917	0.926886	-0.125127	0.111217	0.993069	0.882385	1.11764
eqtl-a-ENSG00000228716	TlK3bg	Prostate cancer	DHFR	Weighted median	3	0.023422	0.0136696	0.0866323	-0.00337042	0.0502144	1.0237	0.996635	1.0515
eqtl-a-ENSG00000228716	TlK3bg	Prostate cancer	DHFR	Inverse variance weighted	3	0.024688	0.0134377	0.0661765	-0.0016498	0.0510259	1.025	0.998352	1.05235
eqtl-a-ENSG00000228716	TlK3bg	Prostate cancer	DHFR	Simple mode	3	0.0253545	0.0196547	0.326084	-0.0131687	0.0638777	1.02568	0.986918	1.06596
eqtl-a-ENSG00000228716	TlK3bg	Prostate cancer	DHFR	Weighted mode	3	0.022758	0.013882	0.242807	-0.00445077	0.0499668	1.02302	0.995559	1.05124
eqtl-a-ENSG00000181218	TlK3bg	Prostate cancer	H2AC25	MR Egger	4	0.0778464	0.0464697	0.235879	-0.0132342	0.168927	1.08096	0.986853	1.18403
eqtl-a-ENSG00000181218	TlK3bg	Prostate cancer	H2AC25	Weighted median	4	0.0666415	0.0188385	0.000403918	0.029718	0.103565	1.06891	1.03016	1.10912
eqtl-a-ENSG00000181218	TlK3bg	Prostate cancer	H2AC25	Inverse variance weighted	4	0.0567024	0.0234197	0.0154721	0.0107997	0.102605	1.05834	1.01086	1.10805
eqtl-a-ENSG00000181218	TlK3bg	Prostate cancer	H2AC25	Simple mode	4	0.0595688	0.0368676	0.204565	-0.0126918	0.131829	1.06138	0.987388	1.14091
eqtl-a-ENSG00000181218	TlK3bg	Prostate cancer	H2AC25	Weighted mode	4	0.0675537	0.0190065	0.0379759	0.0303009	0.104807	1.06989	1.03076	1.1105
eqtl-a-ENSG00000164850	TlK3bg	Prostate cancer	GPER1	MR Egger	3	-0.03557	0.0319998	0.466394	-0.0982896	0.0271497	0.965055	0.906386	1.02752
eqtl-a-ENSG00000164850	TlK3bg	Prostate cancer	GPER1	Weighted median	3	-0.00813897	0.0167334	0.626691	-0.0409365	0.0246586	0.991894	0.95989	1.02497
eqtl-a-ENSG00000164850	TlK3bg	Prostate cancer	GPER1	Inverse variance weighted	3	-0.00630194	0.0160261	0.694149	-0.037713	0.0251092	0.993718	0.962989	1.02543
eqtl-a-ENSG00000164850	TlK3bg	Prostate cancer	GPER1	Simple mode	3	-0.0208629	0.0281268	0.535518	-0.0759916	0.0342657	0.979353	0.926824	1.03486
eqtl-a-ENSG00000164850	TlK3bg	Prostate cancer	GPER1	Weighted mode	3	-0.0115656	0.016795	0.562208	-0.0444839	0.0213527	0.988501	0.956491	1.02158
eqtl-a-ENSG00000206077	TlK3bg	Prostate cancer	ZDHHC11B	MR Egger	3	0.23774	0.114729	0.286234	0.0128713	0.462609	1.26838	1.01295	1.58821
eqtl-a-ENSG00000206077	TlK3bg	Prostate cancer	ZDHHC11B	Weighted median	3	0.0812294	0.0317846	0.0105999	0.0189315	0.143527	1.08462	1.01911	1.15434
eqtl-a-ENSG00000206077	TlK3bg	Prostate cancer	ZDHHC11B	Inverse variance weighted	3	0.0585872	0.033305	0.0785579	-0.00669046	0.123865	1.06034	0.993332	1.13186
eqtl-a-ENSG00000206077	TlK3bg	Prostate cancer	ZDHHC11B	Simple mode	3	0.0832993	0.0414961	0.1825	0.00196697	0.164632	1.08687	1.00197	1.17896
eqtl-a-ENSG00000206077	TlK3bg	Prostate cancer	ZDHHC11B	Weighted mode	3	0.0824128	0.0356257	0.146805	0.0125865	0.152239	1.0859	1.01267	1.16444
eqtl-a-ENSG00000066583	TlK3bg	Prostate cancer	ISOC1	MR Egger	8	0.0461931	0.0250705	0.114975	-0.00294509	0.0953312	1.04728	0.997059	1.10002
eqtl-a-ENSG00000066583	TlK3bg	Prostate cancer	ISOC1	Weighted median	8	0.028399	0.0099258	0.00422137	0.00894441	0.0478536	1.02881	1.00898	1.04902
eqtl-a-ENSG00000066583	TlK3bg	Prostate cancer	ISOC1	Inverse variance weighted	8	0.0243491	0.00857604	0.00452269	0.00754005	0.0411581	1.02465	1.00757	1.04202
eqtl-a-ENSG00000066583	TlK3bg	Prostate cancer	ISOC1	Simple mode	8	0.0262586	0.0133284	0.089475	0.000134922	0.0523823	1.02661	1.00013	1.05378
eqtl-a-ENSG00000066583	TlK3bg	Prostate cancer	ISOC1	Weighted mode	8	0.0282041	0.00906902	0.0170827	0.0104288	0.0459793	1.02861	1.01048	1.04705
eqtl-a-ENSG00000112640	TlK3bg	Prostate cancer	PPP2R5D	MR Egger	3	-0.167995	0.0523457	0.192295	-0.270593	-0.0653976	0.845358	0.762927	0.936695
eqtl-a-ENSG00000112640	TlK3bg	Prostate cancer	PPP2R5D	Weighted median	3	-0.0863082	0.0287544	0.00268599	-0.142667	-0.0299495	0.917311	0.867043	0.970495
eqtl-a-ENSG00000112640	TlK3bg	Prostate cancer	PPP2R5D	Inverse variance weighted	3	-0.084888	0.0355366	0.0169059	-0.15454	-0.0152363	0.918615	0.856809	0.984879
eqtl-a-ENSG00000112640	TlK3bg	Prostate cancer	PPP2R5D	Simple mode	3	-0.013652	0.0660829	0.855453	-0.143175	0.115871	0.986441	0.866603	1.12285
eqtl-a-ENSG00000112640	TlK3bg	Prostate cancer	PPP2R5D	Weighted mode	3	-0.108168	0.0315349	0.0754939	-0.169977	-0.0463601	0.897476	0.843684	0.954698
eqtl-a-ENSG00000198121	TlK3bg	Prostate cancer	LPAR1	MR Egger	9	-0.0110664	0.0170887	0.537905	-0.0445602	0.0224274	0.988995	0.956418	1.02268
eqtl-a-ENSG00000198121	TlK3bg	Prostate cancer	LPAR1	Weighted median	9	-0.0137977	0.00866746	0.111408	-0.0307859	0.00319051	0.986297	0.969683	1.0032
eqtl-a-ENSG00000198121	TlK3bg	Prostate cancer	LPAR1	Inverse variance weighted	9	-0.00543241	0.00922512	0.555948	-0.0235137	0.0126488	0.994582	0.976761	1.01273
eqtl-a-ENSG00000198121	TlK3bg	Prostate cancer	LPAR1	Simple mode	9	-0.00933217	0.0140441	0.525063	-0.0368586	0.0181943	0.990711	0.963812	1.01836
eqtl-a-ENSG00000198121	TlK3bg	Prostate cancer	LPAR1	Weighted mode	9	-0.00840067	0.00804512	0.326918	-0.0241691	0.00736777	0.991635	0.976121	1.00739
eqtl-a-ENSG00000165650	TlK3bg	Prostate cancer	PDZD8	MR Egger	7	-0.0468457	0.0226508	0.093457	-0.0912413	-0.00245012	0.954235	0.912797	0.997553
eqtl-a-ENSG00000165650	TlK3bg	Prostate cancer	PDZD8	Weighted median	7	-0.0191029	0.0142387	0.17972	-0.0470107	0.00880498	0.981078	0.954077	1.00884
eqtl-a-ENSG00000165650	TlK3bg	Prostate cancer	PDZD8	Inverse variance weighted	7	-0.00990788	0.0136745	0.468728	-0.0367099	0.0168942	0.990141	0.963956	1.01704
eqtl-a-ENSG00000165650	TlK3bg	Prostate cancer	PDZD8	Simple mode	7	0.0196156	0.0271376	0.496986	-0.0335741	0.0728054	1.01981	0.966983	1.07552
eqtl-a-ENSG00000165650	TlK3bg	Prostate cancer	PDZD8	Weighted mode	7	-0.0200067	0.0133652	0.185054	-0.0462025	0.00618904	0.980192	0.954849	1.00621
eqtl-a-ENSG00000068305	TlK3bg	Prostate cancer	MEF2A	MR Egger	5	-0.0535539	0.0683223	0.490324	-0.187466	0.0803578	0.947855	0.829058	1.08367
eqtl-a-ENSG00000068305	TlK3bg	Prostate cancer	MEF2A	Weighted median	5	0.0143902	0.0197319	0.465826	-0.0242842	0.0530646	1.01449	0.976008	1.0545
eqtl-a-ENSG00000068305	TlK3bg	Prostate cancer	MEF2A	Inverse variance weighted	5	0.0218172	0.0181996	0.230616	-0.0138541	0.0574885	1.02206	0.986241	1.05917
eqtl-a-ENSG00000068305	TlK3bg	Prostate cancer	MEF2A	Simple mode	5	0.0322533	0.0279361	0.312558	-0.0225014	0.087008	1.03278	0.97775	1.09091
eqtl-a-ENSG00000068305	TlK3bg	Prostate cancer	MEF2A	Weighted mode	5	0.0135703	0.0208987	0.551523	-0.0273912	0.0545317	1.01366	0.972981	1.05605
eqtl-a-ENSG00000111880	TlK3bg	Prostate cancer	RNGTT	MR Egger	6	-0.0189793	0.0141658	0.251361	-0.0467443	0.00878563	0.9812	0.954331	1.00882
eqtl-a-ENSG00000111880	TlK3bg	Prostate cancer	RNGTT	Weighted median	6	-0.00385686	0.0101708	0.704531	-0.0237915	0.0160778	0.996151	0.976489	1.01621
eqtl-a-ENSG00000111880	TlK3bg	Prostate cancer	RNGTT	Inverse variance weighted	6	0.00399249	0.0121354	0.742159	-0.0197929	0.0277779	1.004	0.980402	1.02817
eqtl-a-ENSG00000111880	TlK3bg	Prostate cancer	RNGTT	Simple mode	6	0.00171435	0.0223185	0.941751	-0.0420299	0.0454586	1.00172	0.958841	1.04651
eqtl-a-ENSG00000111880	TlK3bg	Prostate cancer	RNGTT	Weighted mode	6	-0.00414287	0.0102587	0.703024	-0.02425	0.0159642	0.995866	0.976042	1.01609
eqtl-a-ENSG00000100024	TlK3bg	Prostate cancer	UPB1	MR Egger	4	0.0314373	0.115844	0.811547	-0.195618	0.258492	1.03194	0.822327	1.29498
eqtl-a-ENSG00000100024	TlK3bg	Prostate cancer	UPB1	Weighted median	4	0.055879	0.0441746	0.205886	-0.0307031	0.142461	1.05747	0.969763	1.15311
eqtl-a-ENSG00000100024	TlK3bg	Prostate cancer	UPB1	Inverse variance weighted	4	0.034506	0.0528464	0.513789	-0.069073	0.138085	1.03511	0.933259	1.14807
eqtl-a-ENSG00000100024	TlK3bg	Prostate cancer	UPB1	Simple mode	4	0.0917044	0.06262	0.239291	-0.0310309	0.21444	1.09604	0.969446	1.23917
eqtl-a-ENSG00000100024	TlK3bg	Prostate cancer	UPB1	Weighted mode	4	0.0607438	0.0483448	0.297881	-0.034012	0.1555	1.06263	0.96656	1.16824
eqtl-a-ENSG00000211717	TlK3bg	Prostate cancer	TRBV10-1	Inverse variance weighted	2	0.00859481	0.0263785	0.744555	-0.043107	0.0602966	1.00863	0.957809	1.06215
eqtl-a-ENSG00000102837	TlK3bg	Prostate cancer	OLFM4	MR Egger	13	-0.00467518	0.0310473	0.883031	-0.0655278	0.0561775	0.995336	0.936573	1.05779
eqtl-a-ENSG00000102837	TlK3bg	Prostate cancer	OLFM4	Weighted median	13	-0.00465962	0.0134847	0.729683	-0.0310897	0.0217705	0.995351	0.969389	1.02201
eqtl-a-ENSG00000102837	TlK3bg	Prostate cancer	OLFM4	Inverse variance weighted	13	0.00894527	0.0172483	0.604028	-0.0248614	0.0427519	1.00899	0.975445	1.04368
eqtl-a-ENSG00000102837	TlK3bg	Prostate cancer	OLFM4	Simple mode	13	-0.00193789	0.0258251	0.94142	-0.0525551	0.0486793	0.998064	0.948802	1.04988
eqtl-a-ENSG00000102837	TlK3bg	Prostate cancer	OLFM4	Weighted mode	13	-0.00193789	0.0118563	0.872886	-0.0251762	0.0213005	0.998064	0.975138	1.02153
eqtl-a-ENSG00000104763	TlK3bg	Prostate cancer	ASAH1	MR Egger	5	0.123797	0.076019	0.201904	-0.0252003	0.272794	1.13179	0.975115	1.31363
eqtl-a-ENSG00000104763	TlK3bg	Prostate cancer	ASAH1	Weighted median	5	0.0224095	0.0128093	0.0802097	-0.00269674	0.0475158	1.02266	0.997307	1.04866
eqtl-a-ENSG00000104763	TlK3bg	Prostate cancer	ASAH1	Inverse variance weighted	5	0.0220913	0.0114813	0.0543403	-0.000412014	0.0445946	1.02234	0.999588	1.0456
eqtl-a-ENSG00000104763	TlK3bg	Prostate cancer	ASAH1	Simple mode	5	0.026455	0.0202761	0.261983	-0.0132861	0.0661962	1.02681	0.986802	1.06844
eqtl-a-ENSG00000104763	TlK3bg	Prostate cancer	ASAH1	Weighted mode	5	0.0221314	0.0133822	0.173511	-0.00409759	0.0483605	1.02238	0.995911	1.04955
eqtl-a-ENSG00000173530	TlK3bg	Prostate cancer	TNFRSF10D	Inverse variance weighted	2	-0.0684182	0.0510026	0.17977	-0.168383	0.0315469	0.93387	0.84503	1.03205
eqtl-a-ENSG00000169398	TlK3bg	Prostate cancer	PTK2	MR Egger	8	0.0389301	0.0672477	0.583715	-0.0928754	0.170736	1.0397	0.911307	1.18618
eqtl-a-ENSG00000169398	TlK3bg	Prostate cancer	PTK2	Weighted median	8	0.00254931	0.0188959	0.89268	-0.0344867	0.0395853	1.00255	0.966101	1.04038
eqtl-a-ENSG00000169398	TlK3bg	Prostate cancer	PTK2	Inverse variance weighted	8	0.0189796	0.0269451	0.481197	-0.0338329	0.071792	1.01916	0.966733	1.07443
eqtl-a-ENSG00000169398	TlK3bg	Prostate cancer	PTK2	Simple mode	8	0.0135484	0.0327652	0.691614	-0.0506713	0.0777681	1.01364	0.950591	1.08087
eqtl-a-ENSG00000169398	TlK3bg	Prostate cancer	PTK2	Weighted mode	8	0.00555502	0.0178069	0.764159	-0.0293466	0.0404566	1.00557	0.97108	1.04129
eqtl-a-ENSG00000111906	TlK3bg	Prostate cancer	HDDC2	MR Egger	4	0.00954478	0.0185901	0.658742	-0.0268918	0.0459814	1.00959	0.973467	1.04705
eqtl-a-ENSG00000111906	TlK3bg	Prostate cancer	HDDC2	Weighted median	4	0.00650055	0.00954131	0.495678	-0.0122004	0.0252015	1.00652	0.987874	1.02552
eqtl-a-ENSG00000111906	TlK3bg	Prostate cancer	HDDC2	Inverse variance weighted	4	0.00904743	0.00867166	0.296794	-0.00794902	0.0260439	1.00909	0.992082	1.02639
eqtl-a-ENSG00000111906	TlK3bg	Prostate cancer	HDDC2	Simple mode	4	0.00696657	0.0109014	0.568236	-0.0144001	0.0283332	1.00699	0.985703	1.02874
eqtl-a-ENSG00000111906	TlK3bg	Prostate cancer	HDDC2	Weighted mode	4	0.00653197	0.0099322	0.557717	-0.0129351	0.0259991	1.00655	0.987148	1.02634
eqtl-a-ENSG00000204070	TlK3bg	Prostate cancer	SYS1	MR Egger	3	0.0286203	0.0160182	0.324832	-0.00277544	0.060016	1.02903	0.997228	1.06185
eqtl-a-ENSG00000204070	TlK3bg	Prostate cancer	SYS1	Weighted median	3	0.00577426	0.00807354	0.47448	-0.0100499	0.0215984	1.00579	0.99	1.02183
eqtl-a-ENSG00000204070	TlK3bg	Prostate cancer	SYS1	Inverse variance weighted	3	0.00300804	0.0183046	0.869469	-0.032869	0.0388851	1.00301	0.967665	1.03965
eqtl-a-ENSG00000204070	TlK3bg	Prostate cancer	SYS1	Simple mode	3	-0.00618835	0.0300961	0.856118	-0.0651767	0.0528	0.993831	0.936902	1.05422
eqtl-a-ENSG00000204070	TlK3bg	Prostate cancer	SYS1	Weighted mode	3	0.00660386	0.00844358	0.51604	-0.00994556	0.0231533	1.00663	0.990104	1.02342
eqtl-a-ENSG00000079459	TlK3bg	Prostate cancer	FDFT1	MR Egger	6	0.0383186	0.0200704	0.128864	-0.0010195	0.0776566	1.03906	0.998981	1.08075
eqtl-a-ENSG00000079459	TlK3bg	Prostate cancer	FDFT1	Weighted median	6	0.0234655	0.0116789	0.0445131	0.000574909	0.046356	1.02374	1.00058	1.04745
eqtl-a-ENSG00000079459	TlK3bg	Prostate cancer	FDFT1	Inverse variance weighted	6	0.0196764	0.0126071	0.118585	-0.00503347	0.0443862	1.01987	0.994979	1.04539
eqtl-a-ENSG00000079459	TlK3bg	Prostate cancer	FDFT1	Simple mode	6	0.0338098	0.0198541	0.149315	-0.00510428	0.0727239	1.03439	0.994909	1.07543
eqtl-a-ENSG00000079459	TlK3bg	Prostate cancer	FDFT1	Weighted mode	6	0.0247213	0.0111694	0.0777795	0.00282935	0.0466133	1.02503	1.00283	1.04772
eqtl-a-ENSG00000168546	TlK3bg	Prostate cancer	GFRA2	MR Egger	3	0.010835	0.0279814	0.764807	-0.0440086	0.0656786	1.01089	0.956946	1.06788
eqtl-a-ENSG00000168546	TlK3bg	Prostate cancer	GFRA2	Weighted median	3	-0.00983022	0.0132172	0.457029	-0.0357358	0.0160754	0.990218	0.964895	1.01621
eqtl-a-ENSG00000168546	TlK3bg	Prostate cancer	GFRA2	Inverse variance weighted	3	-0.00645433	0.0122667	0.598772	-0.030497	0.0175884	0.993566	0.969963	1.01774
eqtl-a-ENSG00000168546	TlK3bg	Prostate cancer	GFRA2	Simple mode	3	-0.0228855	0.02044	0.379279	-0.0629479	0.017177	0.977374	0.938992	1.01733
eqtl-a-ENSG00000168546	TlK3bg	Prostate cancer	GFRA2	Weighted mode	3	0.00242347	0.0141336	0.879635	-0.0252785	0.0301254	1.00243	0.975038	1.03058
eqtl-a-ENSG00000085719	TlK3bg	Prostate cancer	CPNE3	MR Egger	3	-0.0544118	0.0720905	0.588395	-0.195709	0.0868857	0.947042	0.822251	1.09077
eqtl-a-ENSG00000085719	TlK3bg	Prostate cancer	CPNE3	Weighted median	3	-0.000148452	0.0161073	0.992646	-0.0317188	0.0314219	0.999852	0.968779	1.03192
eqtl-a-ENSG00000085719	TlK3bg	Prostate cancer	CPNE3	Inverse variance weighted	3	-0.00622586	0.030382	0.837635	-0.0657747	0.0533229	0.993793	0.936342	1.05477
eqtl-a-ENSG00000085719	TlK3bg	Prostate cancer	CPNE3	Simple mode	3	0.060808	0.055706	0.388978	-0.0483757	0.169992	1.06269	0.952776	1.1853
eqtl-a-ENSG00000085719	TlK3bg	Prostate cancer	CPNE3	Weighted mode	3	-0.0327242	0.0169118	0.192645	-0.0658713	0.000422918	0.967805	0.936251	1.00042
eqtl-a-ENSG00000196458	TlK3bg	Prostate cancer	ZNF605	MR Egger	3	-0.0229439	0.0356882	0.636256	-0.0928928	0.047005	0.977317	0.911291	1.04813
eqtl-a-ENSG00000196458	TlK3bg	Prostate cancer	ZNF605	Weighted median	3	0.0109687	0.0148611	0.460465	-0.018159	0.0400964	1.01103	0.982005	1.04091
eqtl-a-ENSG00000196458	TlK3bg	Prostate cancer	ZNF605	Inverse variance weighted	3	0.0143564	0.0143205	0.316096	-0.0137117	0.0424246	1.01446	0.986382	1.04334
eqtl-a-ENSG00000196458	TlK3bg	Prostate cancer	ZNF605	Simple mode	3	0.0212115	0.027472	0.520802	-0.0326337	0.0750566	1.02144	0.967893	1.07795
eqtl-a-ENSG00000196458	TlK3bg	Prostate cancer	ZNF605	Weighted mode	3	0.00859303	0.0148201	0.620649	-0.0204543	0.0376404	1.00863	0.979753	1.03836
eqtl-a-ENSG00000104341	TlK3bg	Prostate cancer	LAPTM4B	MR Egger	3	-0.0342501	0.0180035	0.308095	-0.069537	0.00103677	0.96633	0.932826	1.00104
eqtl-a-ENSG00000104341	TlK3bg	Prostate cancer	LAPTM4B	Weighted median	3	-0.02411	0.0129238	0.0621048	-0.0494406	0.0012207	0.976178	0.951762	1.00122
eqtl-a-ENSG00000104341	TlK3bg	Prostate cancer	LAPTM4B	Inverse variance weighted	3	-0.0218304	0.0129953	0.0929823	-0.0473012	0.00364035	0.978406	0.9538	1.00365
eqtl-a-ENSG00000104341	TlK3bg	Prostate cancer	LAPTM4B	Simple mode	3	-0.018026	0.0241836	0.533736	-0.0654259	0.029374	0.982136	0.936668	1.02981
eqtl-a-ENSG00000104341	TlK3bg	Prostate cancer	LAPTM4B	Weighted mode	3	-0.0253644	0.0139232	0.210082	-0.0526538	0.00192502	0.974955	0.948708	1.00193
eqtl-a-ENSG00000147533	TlK3bg	Prostate cancer	GOLGA7	MR Egger	3	0.126349	0.0381977	0.186901	0.0514815	0.201216	1.13468	1.05283	1.22289
eqtl-a-ENSG00000147533	TlK3bg	Prostate cancer	GOLGA7	Weighted median	3	0.00548272	0.0199845	0.783816	-0.0336868	0.0446522	1.0055	0.966874	1.04566
eqtl-a-ENSG00000147533	TlK3bg	Prostate cancer	GOLGA7	Inverse variance weighted	3	-0.00910884	0.0545599	0.867408	-0.116046	0.0978285	0.990933	0.890434	1.10277
eqtl-a-ENSG00000147533	TlK3bg	Prostate cancer	GOLGA7	Simple mode	3	-0.0520878	0.0776957	0.571644	-0.204371	0.100196	0.949246	0.81516	1.10539
eqtl-a-ENSG00000147533	TlK3bg	Prostate cancer	GOLGA7	Weighted mode	3	0.0142967	0.0199471	0.547936	-0.0247995	0.0533929	1.0144	0.975505	1.05484
eqtl-a-ENSG00000078674	TlK3bg	Prostate cancer	PCM1	MR Egger	4	0.0265481	0.051888	0.659794	-0.0751523	0.128249	1.0269	0.927602	1.13684
eqtl-a-ENSG00000078674	TlK3bg	Prostate cancer	PCM1	Weighted median	4	0.000926598	0.0146719	0.949643	-0.0278303	0.0296835	1.00093	0.972553	1.03013
eqtl-a-ENSG00000078674	TlK3bg	Prostate cancer	PCM1	Inverse variance weighted	4	0.0036571	0.0218024	0.866789	-0.0390756	0.0463898	1.00366	0.961678	1.04748
eqtl-a-ENSG00000078674	TlK3bg	Prostate cancer	PCM1	Simple mode	4	-0.0303913	0.0290547	0.372415	-0.0873386	0.026556	0.970066	0.916367	1.02691
eqtl-a-ENSG00000078674	TlK3bg	Prostate cancer	PCM1	Weighted mode	4	0.00482988	0.014384	0.759148	-0.0233627	0.0330225	1.00484	0.976908	1.03357
eqtl-a-ENSG00000104327	TlK3bg	Prostate cancer	CALB1	MR Egger	3	0.150608	0.194884	0.581142	-0.231365	0.532582	1.16254	0.79345	1.70332
eqtl-a-ENSG00000104327	TlK3bg	Prostate cancer	CALB1	Weighted median	3	-0.030633	0.0276667	0.268201	-0.0848596	0.0235937	0.969831	0.918641	1.02387
eqtl-a-ENSG00000104327	TlK3bg	Prostate cancer	CALB1	Inverse variance weighted	3	-0.0373888	0.0259368	0.149434	-0.0882248	0.0134473	0.963302	0.915555	1.01354
eqtl-a-ENSG00000104327	TlK3bg	Prostate cancer	CALB1	Simple mode	3	-0.0166378	0.0418814	0.729562	-0.0987253	0.0654497	0.9835	0.905992	1.06764
eqtl-a-ENSG00000104327	TlK3bg	Prostate cancer	CALB1	Weighted mode	3	-0.0299829	0.0288035	0.407209	-0.0864377	0.0264719	0.970462	0.917193	1.02683
eqtl-a-ENSG00000143819	TlK3bg	Prostate cancer	EPHX1	MR Egger	3	-0.0837745	0.150103	0.675928	-0.377976	0.210427	0.919639	0.685247	1.23421
eqtl-a-ENSG00000143819	TlK3bg	Prostate cancer	EPHX1	Weighted median	3	0.0593978	0.0322839	0.0657889	-0.0038786	0.122674	1.0612	0.996129	1.13052
eqtl-a-ENSG00000143819	TlK3bg	Prostate cancer	EPHX1	Inverse variance weighted	3	0.0596985	0.0410052	0.145427	-0.0206716	0.140069	1.06152	0.979541	1.15035
eqtl-a-ENSG00000143819	TlK3bg	Prostate cancer	EPHX1	Simple mode	3	0.0873615	0.0631605	0.300784	-0.036433	0.211156	1.09129	0.964223	1.2351
eqtl-a-ENSG00000143819	TlK3bg	Prostate cancer	EPHX1	Weighted mode	3	0.0117356	0.0440521	0.81488	-0.0746064	0.0980777	1.0118	0.928109	1.10305
eqtl-a-ENSG00000106624	TlK3bg	Prostate cancer	AEBP1	MR Egger	3	-0.0362586	0.0385463	0.519464	-0.111809	0.0392923	0.964391	0.894215	1.04007
eqtl-a-ENSG00000106624	TlK3bg	Prostate cancer	AEBP1	Weighted median	3	0.0190385	0.0204952	0.352928	-0.021132	0.059209	1.01922	0.97909	1.061
eqtl-a-ENSG00000106624	TlK3bg	Prostate cancer	AEBP1	Inverse variance weighted	3	0.0227016	0.0258269	0.379406	-0.0279191	0.0733223	1.02296	0.972467	1.07608
eqtl-a-ENSG00000106624	TlK3bg	Prostate cancer	AEBP1	Simple mode	3	0.0921675	0.0614592	0.272472	-0.0282924	0.212628	1.09655	0.972104	1.23692
eqtl-a-ENSG00000106624	TlK3bg	Prostate cancer	AEBP1	Weighted mode	3	0.0114093	0.0201034	0.627565	-0.0279933	0.050812	1.01147	0.972395	1.05213
eqtl-a-ENSG00000186818	TlK3bg	Prostate cancer	LILRB4	MR Egger	6	0.0015639	0.0153862	0.923931	-0.0285931	0.0317209	1.00157	0.971812	1.03223
eqtl-a-ENSG00000186818	TlK3bg	Prostate cancer	LILRB4	Weighted median	6	-0.00371612	0.0118053	0.752926	-0.0268545	0.0194223	0.996291	0.973503	1.01961
eqtl-a-ENSG00000186818	TlK3bg	Prostate cancer	LILRB4	Inverse variance weighted	6	-0.0064639	0.0113214	0.568035	-0.0286538	0.015726	0.993557	0.971753	1.01585
eqtl-a-ENSG00000186818	TlK3bg	Prostate cancer	LILRB4	Simple mode	6	-0.000890614	0.0210516	0.967892	-0.0421518	0.0403705	0.99911	0.958724	1.0412
eqtl-a-ENSG00000186818	TlK3bg	Prostate cancer	LILRB4	Weighted mode	6	-0.00366059	0.0123542	0.778911	-0.0278748	0.0205537	0.996346	0.97251	1.02077
eqtl-a-ENSG00000104921	TlK3bg	Prostate cancer	FCER2	MR Egger	9	-0.0738784	0.0458718	0.151315	-0.163787	0.0160304	0.928785	0.848923	1.01616
eqtl-a-ENSG00000104921	TlK3bg	Prostate cancer	FCER2	Weighted median	9	-0.0235235	0.0226591	0.299201	-0.0679353	0.0208883	0.976751	0.934321	1.02111
eqtl-a-ENSG00000104921	TlK3bg	Prostate cancer	FCER2	Inverse variance weighted	9	0.0227593	0.0253599	0.369478	-0.0269462	0.0724648	1.02302	0.973414	1.07515
eqtl-a-ENSG00000104921	TlK3bg	Prostate cancer	FCER2	Simple mode	9	-0.00518294	0.0471237	0.91513	-0.0975454	0.0871795	0.99483	0.907061	1.09109
eqtl-a-ENSG00000104921	TlK3bg	Prostate cancer	FCER2	Weighted mode	9	-0.0165146	0.0231765	0.496374	-0.0619405	0.0289114	0.983621	0.939939	1.02933
eqtl-a-ENSG00000178695	TlK3bg	Prostate cancer	KCTD12	MR Egger	5	0.0456797	0.0242871	0.156568	-0.00192296	0.0932823	1.04674	0.998079	1.09777
eqtl-a-ENSG00000178695	TlK3bg	Prostate cancer	KCTD12	Weighted median	5	0.0282518	0.0175644	0.107732	-0.00617442	0.062678	1.02865	0.993845	1.06468
eqtl-a-ENSG00000178695	TlK3bg	Prostate cancer	KCTD12	Inverse variance weighted	5	0.0158409	0.0211465	0.453796	-0.0256062	0.0572879	1.01597	0.974719	1.05896
eqtl-a-ENSG00000178695	TlK3bg	Prostate cancer	KCTD12	Simple mode	5	0.0317478	0.0278982	0.318662	-0.0229327	0.0864283	1.03226	0.977328	1.09027
eqtl-a-ENSG00000178695	TlK3bg	Prostate cancer	KCTD12	Weighted mode	5	0.0284871	0.0160918	0.15139	-0.00305291	0.0600271	1.0289	0.996952	1.06187
eqtl-a-ENSG00000166387	TlK3bg	Prostate cancer	PPFIBP2	MR Egger	7	0.0143916	0.0230255	0.559367	-0.0307384	0.0595215	1.0145	0.969729	1.06133
eqtl-a-ENSG00000166387	TlK3bg	Prostate cancer	PPFIBP2	Weighted median	7	0.00808482	0.014553	0.578523	-0.020439	0.0366087	1.00812	0.979768	1.03729
eqtl-a-ENSG00000166387	TlK3bg	Prostate cancer	PPFIBP2	Inverse variance weighted	7	0.00703495	0.012861	0.584379	-0.0181726	0.0322425	1.00706	0.981992	1.03277
eqtl-a-ENSG00000166387	TlK3bg	Prostate cancer	PPFIBP2	Simple mode	7	0.024504	0.0207239	0.281775	-0.0161148	0.0651229	1.02481	0.984014	1.06729
eqtl-a-ENSG00000166387	TlK3bg	Prostate cancer	PPFIBP2	Weighted mode	7	0.0070301	0.0150084	0.656025	-0.0223864	0.0364466	1.00705	0.977862	1.03712
eqtl-a-ENSG00000119866	TlK3bg	Prostate cancer	BCL11A	MR Egger	7	0.333279	0.38785	0.429439	-0.426906	1.09346	1.39554	0.652525	2.9846
eqtl-a-ENSG00000119866	TlK3bg	Prostate cancer	BCL11A	Weighted median	7	0.129119	0.0393371	0.00102936	0.0520185	0.20622	1.13783	1.0534	1.22902
eqtl-a-ENSG00000119866	TlK3bg	Prostate cancer	BCL11A	Inverse variance weighted	7	0.0597554	0.0536237	0.265131	-0.0453471	0.164858	1.06158	0.955666	1.17923
eqtl-a-ENSG00000119866	TlK3bg	Prostate cancer	BCL11A	Simple mode	7	0.141412	0.0518722	0.0343609	0.0397422	0.243081	1.1519	1.04054	1.27517
eqtl-a-ENSG00000119866	TlK3bg	Prostate cancer	BCL11A	Weighted mode	7	0.148471	0.0491474	0.0233687	0.0521426	0.2448	1.16006	1.05353	1.27737
eqtl-a-ENSG00000112182	TlK3bg	Prostate cancer	BACH2	MR Egger	4	-0.0425674	0.0329877	0.325969	-0.107223	0.0220885	0.958326	0.898325	1.02233
eqtl-a-ENSG00000112182	TlK3bg	Prostate cancer	BACH2	Weighted median	4	0.00641259	0.0223655	0.774329	-0.0374239	0.050249	1.00643	0.963268	1.05153
eqtl-a-ENSG00000112182	TlK3bg	Prostate cancer	BACH2	Inverse variance weighted	4	0.0215136	0.0320062	0.501476	-0.0412186	0.0842458	1.02175	0.959619	1.0879
eqtl-a-ENSG00000112182	TlK3bg	Prostate cancer	BACH2	Simple mode	4	0.117527	0.0768723	0.22377	-0.033143	0.268197	1.12471	0.9674	1.3076
eqtl-a-ENSG00000112182	TlK3bg	Prostate cancer	BACH2	Weighted mode	4	-0.0038004	0.0243886	0.886064	-0.0516021	0.0440013	0.996207	0.949707	1.04498
eqtl-a-ENSG00000100721	TlK3bg	Prostate cancer	TCL1A	MR Egger	10	0.0480555	0.0310798	0.160642	-0.0128609	0.108972	1.04923	0.987221	1.11513
eqtl-a-ENSG00000100721	TlK3bg	Prostate cancer	TCL1A	Weighted median	10	0.0427757	0.0169039	0.0113893	0.00964407	0.0759074	1.0437	1.00969	1.07886
eqtl-a-ENSG00000100721	TlK3bg	Prostate cancer	TCL1A	Inverse variance weighted	10	0.0378063	0.0182404	0.0382037	0.00205502	0.0735576	1.03853	1.00206	1.07633
eqtl-a-ENSG00000100721	TlK3bg	Prostate cancer	TCL1A	Simple mode	10	0.0651405	0.0269604	0.0388551	0.012298	0.117983	1.06731	1.01237	1.12522
eqtl-a-ENSG00000100721	TlK3bg	Prostate cancer	TCL1A	Weighted mode	10	0.0482896	0.0182699	0.0267764	0.0124806	0.0840986	1.04947	1.01256	1.08774
eqtl-a-ENSG00000140968	TlK3bg	Prostate cancer	IRF8	MR Egger	7	0.201909	0.274309	0.494753	-0.335738	0.739555	1.22374	0.714811	2.095
eqtl-a-ENSG00000140968	TlK3bg	Prostate cancer	IRF8	Weighted median	7	0.0382096	0.0419645	0.362547	-0.0440408	0.12046	1.03895	0.956915	1.12802
eqtl-a-ENSG00000140968	TlK3bg	Prostate cancer	IRF8	Inverse variance weighted	7	0.00955431	0.051329	0.852336	-0.0910505	0.110159	1.0096	0.912972	1.11646
eqtl-a-ENSG00000140968	TlK3bg	Prostate cancer	IRF8	Simple mode	7	0.109662	0.0986742	0.308956	-0.0837398	0.303063	1.1159	0.919671	1.354
eqtl-a-ENSG00000140968	TlK3bg	Prostate cancer	IRF8	Weighted mode	7	0.094394	0.0659305	0.202188	-0.0348297	0.223618	1.09899	0.96577	1.25059
eqtl-a-ENSG00000105369	TlK3bg	Prostate cancer	CD79A	MR Egger	9	0.0500664	0.186837	0.796448	-0.316134	0.416267	1.05134	0.728962	1.51629
eqtl-a-ENSG00000105369	TlK3bg	Prostate cancer	CD79A	Weighted median	9	0.0829407	0.0341269	0.0150838	0.016052	0.149829	1.08648	1.01618	1.16164
eqtl-a-ENSG00000105369	TlK3bg	Prostate cancer	CD79A	Inverse variance weighted	9	0.0486989	0.0404427	0.228533	-0.0305687	0.127967	1.0499	0.969894	1.13651
eqtl-a-ENSG00000105369	TlK3bg	Prostate cancer	CD79A	Simple mode	9	0.0726647	0.052362	0.202644	-0.0299648	0.175294	1.07537	0.97048	1.1916
eqtl-a-ENSG00000105369	TlK3bg	Prostate cancer	CD79A	Weighted mode	9	0.0915838	0.0526953	0.120412	-0.0116991	0.194867	1.09591	0.988369	1.21515
eqtl-a-ENSG00000120708	TlK3bg	Prostate cancer	TGFBI	MR Egger	16	-0.00100629	0.0120702	0.934738	-0.0246639	0.0226513	0.998994	0.975638	1.02291
eqtl-a-ENSG00000120708	TlK3bg	Prostate cancer	TGFBI	Weighted median	16	4.87531e-05	0.0100238	0.996119	-0.0195979	0.0196954	1.00005	0.980593	1.01989
eqtl-a-ENSG00000120708	TlK3bg	Prostate cancer	TGFBI	Inverse variance weighted	16	-0.0117526	0.00914682	0.198833	-0.0296804	0.00617517	0.988316	0.970756	1.00619
eqtl-a-ENSG00000120708	TlK3bg	Prostate cancer	TGFBI	Simple mode	16	-0.0060953	0.0183869	0.744851	-0.0421336	0.029943	0.993923	0.958742	1.0304
eqtl-a-ENSG00000120708	TlK3bg	Prostate cancer	TGFBI	Weighted mode	16	-0.00378551	0.00942065	0.693476	-0.02225	0.014679	0.996222	0.977996	1.01479
eqtl-a-ENSG00000084234	TlK3bg	Prostate cancer	APLP2	MR Egger	7	0.214711	0.0809398	0.045278	0.0560688	0.373353	1.2395	1.05767	1.4526
eqtl-a-ENSG00000084234	TlK3bg	Prostate cancer	APLP2	Weighted median	7	0.062501	0.0402268	0.120253	-0.0163436	0.141346	1.0645	0.983789	1.15182
eqtl-a-ENSG00000084234	TlK3bg	Prostate cancer	APLP2	Inverse variance weighted	7	0.0656288	0.0401341	0.101999	-0.0130341	0.144292	1.06783	0.987051	1.15522
eqtl-a-ENSG00000084234	TlK3bg	Prostate cancer	APLP2	Simple mode	7	0.046294	0.071717	0.542479	-0.0942712	0.186859	1.04738	0.910036	1.20546
eqtl-a-ENSG00000084234	TlK3bg	Prostate cancer	APLP2	Weighted mode	7	0.120381	0.0457805	0.0390841	0.0306515	0.210111	1.12793	1.03113	1.23382
eqtl-a-ENSG00000125810	TlK3bg	Prostate cancer	CD93	MR Egger	12	0.0320739	0.0205723	0.150036	-0.00824774	0.0723955	1.03259	0.991786	1.07508
eqtl-a-ENSG00000125810	TlK3bg	Prostate cancer	CD93	Weighted median	12	0.0128086	0.011974	0.284755	-0.0106605	0.0362777	1.01289	0.989396	1.03694
eqtl-a-ENSG00000125810	TlK3bg	Prostate cancer	CD93	Inverse variance weighted	12	0.00703828	0.0129401	0.586502	-0.0183243	0.0324009	1.00706	0.981843	1.03293
eqtl-a-ENSG00000125810	TlK3bg	Prostate cancer	CD93	Simple mode	12	0.0246594	0.018723	0.214595	-0.0120377	0.0613566	1.02497	0.988034	1.06328
eqtl-a-ENSG00000125810	TlK3bg	Prostate cancer	CD93	Weighted mode	12	0.0123022	0.00996887	0.242895	-0.00723676	0.0318412	1.01238	0.992789	1.03235
eqtl-a-ENSG00000130304	TlK3bg	Prostate cancer	SLC27A1	MR Egger	5	0.028643	0.0612622	0.671975	-0.0914309	0.148717	1.02906	0.912624	1.16034
eqtl-a-ENSG00000130304	TlK3bg	Prostate cancer	SLC27A1	Weighted median	5	0.0268784	0.0229165	0.240842	-0.0180379	0.0717947	1.02724	0.982124	1.07443
eqtl-a-ENSG00000130304	TlK3bg	Prostate cancer	SLC27A1	Inverse variance weighted	5	0.0223361	0.032625	0.493578	-0.041609	0.0862811	1.02259	0.959245	1.09011
eqtl-a-ENSG00000130304	TlK3bg	Prostate cancer	SLC27A1	Simple mode	5	0.0170447	0.0503909	0.752183	-0.0817215	0.115811	1.01719	0.921529	1.12278
eqtl-a-ENSG00000130304	TlK3bg	Prostate cancer	SLC27A1	Weighted mode	5	0.0272137	0.0256235	0.348076	-0.0230083	0.0774357	1.02759	0.977254	1.08051
eqtl-a-ENSG00000198178	TlK3bg	Prostate cancer	CLEC4C	MR Egger	9	-0.006521	0.0197517	0.750948	-0.0452343	0.0321923	0.9935	0.955774	1.03272
eqtl-a-ENSG00000198178	TlK3bg	Prostate cancer	CLEC4C	Weighted median	9	-0.00177026	0.00873877	0.839467	-0.0188982	0.0153577	0.998231	0.981279	1.01548
eqtl-a-ENSG00000198178	TlK3bg	Prostate cancer	CLEC4C	Inverse variance weighted	9	-0.00772122	0.0131511	0.557124	-0.0334973	0.0180548	0.992309	0.967058	1.01822
eqtl-a-ENSG00000198178	TlK3bg	Prostate cancer	CLEC4C	Simple mode	9	-0.00682885	0.0231773	0.775774	-0.0522564	0.0385987	0.993194	0.949085	1.03935
eqtl-a-ENSG00000198178	TlK3bg	Prostate cancer	CLEC4C	Weighted mode	9	-0.00323328	0.00870471	0.719954	-0.0202945	0.013828	0.996772	0.97991	1.01392
eqtl-a-ENSG00000198142	TlK3bg	Prostate cancer	SOWAHC	MR Egger	7	-0.00689266	0.0236421	0.782345	-0.0532313	0.0394459	0.993131	0.948161	1.04023
eqtl-a-ENSG00000198142	TlK3bg	Prostate cancer	SOWAHC	Weighted median	7	-0.0189334	0.014718	0.198299	-0.0477807	0.00991382	0.981245	0.953343	1.00996
eqtl-a-ENSG00000198142	TlK3bg	Prostate cancer	SOWAHC	Inverse variance weighted	7	-0.0227167	0.0143561	0.113566	-0.0508547	0.00542136	0.977539	0.950417	1.00544
eqtl-a-ENSG00000198142	TlK3bg	Prostate cancer	SOWAHC	Simple mode	7	-0.100994	0.038383	0.0389954	-0.176225	-0.0257638	0.903938	0.838429	0.974565
eqtl-a-ENSG00000198142	TlK3bg	Prostate cancer	SOWAHC	Weighted mode	7	-0.0169658	0.0139174	0.268579	-0.0442439	0.0103124	0.983177	0.956721	1.01037
eqtl-a-ENSG00000134222	TlK3bg	Prostate cancer	PSRC1	MR Egger	3	0.00022555	0.023019	0.993762	-0.0448917	0.0453428	1.00023	0.956101	1.04639
eqtl-a-ENSG00000134222	TlK3bg	Prostate cancer	PSRC1	Weighted median	3	-0.0175345	0.0113372	0.121953	-0.0397555	0.0046865	0.982618	0.961024	1.0047
eqtl-a-ENSG00000134222	TlK3bg	Prostate cancer	PSRC1	Inverse variance weighted	3	-0.0191758	0.0160644	0.232603	-0.0506621	0.0123105	0.981007	0.9506	1.01239
eqtl-a-ENSG00000134222	TlK3bg	Prostate cancer	PSRC1	Simple mode	3	-0.0399642	0.0280088	0.289757	-0.0948615	0.0149331	0.960824	0.909499	1.01505
eqtl-a-ENSG00000134222	TlK3bg	Prostate cancer	PSRC1	Weighted mode	3	-0.0145494	0.01138	0.329379	-0.0368542	0.00775529	0.985556	0.963817	1.00779
eqtl-a-ENSG00000144218	TlK3bg	Prostate cancer	AFF3	MR Egger	6	0.000783205	0.0592807	0.990092	-0.115407	0.116973	1.00078	0.891004	1.12409
eqtl-a-ENSG00000144218	TlK3bg	Prostate cancer	AFF3	Weighted median	6	0.0278611	0.0157756	0.0773806	-0.00305902	0.0587813	1.02825	0.996946	1.06054
eqtl-a-ENSG00000144218	TlK3bg	Prostate cancer	AFF3	Inverse variance weighted	6	0.0345989	0.0358888	0.335016	-0.0357431	0.104941	1.0352	0.964888	1.11065
eqtl-a-ENSG00000144218	TlK3bg	Prostate cancer	AFF3	Simple mode	6	0.133867	0.0710684	0.118322	-0.0054268	0.273161	1.14324	0.994588	1.31411
eqtl-a-ENSG00000144218	TlK3bg	Prostate cancer	AFF3	Weighted mode	6	0.0295325	0.0164647	0.132833	-0.00273832	0.0618034	1.02997	0.997265	1.06375
eqtl-a-ENSG00000090382	TlK3bg	Prostate cancer	LYZ	MR Egger	12	0.0356748	0.0103559	0.00628002	0.0153771	0.0559724	1.03632	1.0155	1.05757
eqtl-a-ENSG00000090382	TlK3bg	Prostate cancer	LYZ	Weighted median	12	0.0117065	0.00935027	0.210573	-0.00662006	0.030033	1.01178	0.993402	1.03049
eqtl-a-ENSG00000090382	TlK3bg	Prostate cancer	LYZ	Inverse variance weighted	12	0.00637182	0.0117269	0.586888	-0.0166129	0.0293565	1.00639	0.983524	1.02979
eqtl-a-ENSG00000090382	TlK3bg	Prostate cancer	LYZ	Simple mode	12	-0.00779584	0.0184394	0.680601	-0.0439371	0.0283454	0.992234	0.957014	1.02875
eqtl-a-ENSG00000090382	TlK3bg	Prostate cancer	LYZ	Weighted mode	12	0.0124944	0.0091418	0.198994	-0.00542356	0.0304123	1.01257	0.994591	1.03088
eqtl-a-ENSG00000107551	TlK3bg	Prostate cancer	RASSF4	MR Egger	9	0.0172561	0.0229427	0.476493	-0.0277116	0.0622238	1.01741	0.972669	1.0642
eqtl-a-ENSG00000107551	TlK3bg	Prostate cancer	RASSF4	Weighted median	9	0.00550692	0.0113382	0.627181	-0.0167159	0.0277297	1.00552	0.983423	1.02812
eqtl-a-ENSG00000107551	TlK3bg	Prostate cancer	RASSF4	Inverse variance weighted	9	-0.00675577	0.0172193	0.694809	-0.0405055	0.026994	0.993267	0.960304	1.02736
eqtl-a-ENSG00000107551	TlK3bg	Prostate cancer	RASSF4	Simple mode	9	-0.0279671	0.0405768	0.510166	-0.107498	0.0515634	0.97242	0.898079	1.05292
eqtl-a-ENSG00000107551	TlK3bg	Prostate cancer	RASSF4	Weighted mode	9	0.00705214	0.0107286	0.529426	-0.0139758	0.0280801	1.00708	0.986121	1.02848
eqtl-a-ENSG00000135929	TlK3bg	Prostate cancer	CYP27A1	MR Egger	21	-0.0115496	0.0161765	0.483922	-0.0432555	0.0201563	0.988517	0.957667	1.02036
eqtl-a-ENSG00000135929	TlK3bg	Prostate cancer	CYP27A1	Weighted median	21	-0.0154982	0.0121523	0.202192	-0.0393168	0.0083203	0.984621	0.961446	1.00836
eqtl-a-ENSG00000135929	TlK3bg	Prostate cancer	CYP27A1	Inverse variance weighted	21	-0.0245045	0.0103407	0.0178018	-0.0447722	-0.00423673	0.975793	0.956215	0.995772
eqtl-a-ENSG00000135929	TlK3bg	Prostate cancer	CYP27A1	Simple mode	21	-0.0101143	0.0204195	0.625769	-0.0501366	0.029908	0.989937	0.951099	1.03036
eqtl-a-ENSG00000135929	TlK3bg	Prostate cancer	CYP27A1	Weighted mode	21	-0.0157115	0.0116844	0.193789	-0.038613	0.00718994	0.984411	0.962123	1.00722
eqtl-a-ENSG00000106034	TlK3bg	Prostate cancer	CPED1	MR Egger	7	0.0174229	0.0215653	0.455842	-0.0248451	0.0596908	1.01758	0.975461	1.06151
eqtl-a-ENSG00000106034	TlK3bg	Prostate cancer	CPED1	Weighted median	7	-0.00451786	0.011431	0.692675	-0.0269227	0.017887	0.995492	0.973437	1.01805
eqtl-a-ENSG00000106034	TlK3bg	Prostate cancer	CPED1	Inverse variance weighted	7	-0.0105089	0.0103029	0.30773	-0.0307026	0.00968475	0.989546	0.969764	1.00973
eqtl-a-ENSG00000106034	TlK3bg	Prostate cancer	CPED1	Simple mode	7	-0.0199932	0.0210803	0.379529	-0.0613106	0.0213242	0.980205	0.940531	1.02155
eqtl-a-ENSG00000106034	TlK3bg	Prostate cancer	CPED1	Weighted mode	7	-0.00900745	0.0111692	0.450755	-0.0308991	0.0128842	0.991033	0.969573	1.01297
eqtl-a-ENSG00000093072	TlK3bg	Prostate cancer	ADA2	MR Egger	8	0.00770037	0.0215628	0.733231	-0.0345626	0.0499634	1.00773	0.966028	1.05123
eqtl-a-ENSG00000093072	TlK3bg	Prostate cancer	ADA2	Weighted median	8	-6.95653e-05	0.0131449	0.995777	-0.0258335	0.0256943	0.99993	0.974497	1.02603
eqtl-a-ENSG00000093072	TlK3bg	Prostate cancer	ADA2	Inverse variance weighted	8	-0.00885863	0.0147598	0.548381	-0.0377878	0.0200705	0.99118	0.962917	1.02027
eqtl-a-ENSG00000093072	TlK3bg	Prostate cancer	ADA2	Simple mode	8	-0.00729369	0.0406634	0.862731	-0.0869939	0.0724065	0.992733	0.916683	1.07509
eqtl-a-ENSG00000093072	TlK3bg	Prostate cancer	ADA2	Weighted mode	8	0.000512388	0.012754	0.969076	-0.0244855	0.0255103	1.00051	0.975812	1.02584
eqtl-a-ENSG00000095383	TlK3bg	Prostate cancer	TBC1D2	MR Egger	4	0.0220642	0.0332229	0.57493	-0.0430526	0.087181	1.02231	0.957861	1.09109
eqtl-a-ENSG00000095383	TlK3bg	Prostate cancer	TBC1D2	Weighted median	4	0.00397625	0.0166026	0.810722	-0.0285649	0.0365174	1.00398	0.971839	1.03719
eqtl-a-ENSG00000095383	TlK3bg	Prostate cancer	TBC1D2	Inverse variance weighted	4	0.000533428	0.0187034	0.977247	-0.0361252	0.0371921	1.00053	0.96452	1.03789
eqtl-a-ENSG00000095383	TlK3bg	Prostate cancer	TBC1D2	Simple mode	4	0.00794081	0.0286864	0.7999	-0.0482845	0.0641661	1.00797	0.952863	1.06627
eqtl-a-ENSG00000095383	TlK3bg	Prostate cancer	TBC1D2	Weighted mode	4	0.00606286	0.0169219	0.743859	-0.0271042	0.0392299	1.00608	0.97326	1.04001
eqtl-a-ENSG00000112486	TlK3bg	Prostate cancer	CCR6	MR Egger	7	-0.0437397	0.0280145	0.179201	-0.0986481	0.0111687	0.957203	0.906062	1.01123
eqtl-a-ENSG00000112486	TlK3bg	Prostate cancer	CCR6	Weighted median	7	-0.024661	0.017301	0.154039	-0.0585709	0.00924897	0.975641	0.943111	1.00929
eqtl-a-ENSG00000112486	TlK3bg	Prostate cancer	CCR6	Inverse variance weighted	7	-0.0196145	0.0156454	0.209955	-0.0502796	0.0110505	0.980577	0.950964	1.01111
eqtl-a-ENSG00000112486	TlK3bg	Prostate cancer	CCR6	Simple mode	7	-0.00715309	0.0314217	0.827479	-0.0687397	0.0544335	0.992872	0.93357	1.05594
eqtl-a-ENSG00000112486	TlK3bg	Prostate cancer	CCR6	Weighted mode	7	-0.0273864	0.0189527	0.198588	-0.0645337	0.00976095	0.972985	0.937504	1.00981
eqtl-a-ENSG00000123384	TlK3bg	Prostate cancer	LRP1	MR Egger	3	-0.183886	0.293055	0.64325	-0.758273	0.390501	0.83203	0.468475	1.47772
eqtl-a-ENSG00000123384	TlK3bg	Prostate cancer	LRP1	Weighted median	3	-0.103478	0.0572411	0.0706445	-0.215671	0.00871463	0.901696	0.806001	1.00875
eqtl-a-ENSG00000123384	TlK3bg	Prostate cancer	LRP1	Inverse variance weighted	3	-0.0569835	0.0601541	0.34349	-0.174885	0.0609185	0.94461	0.839553	1.06281
eqtl-a-ENSG00000123384	TlK3bg	Prostate cancer	LRP1	Simple mode	3	-0.117088	0.0713487	0.242475	-0.256932	0.0227549	0.889507	0.773421	1.02302
eqtl-a-ENSG00000123384	TlK3bg	Prostate cancer	LRP1	Weighted mode	3	-0.117739	0.0739083	0.252167	-0.262599	0.0271217	0.888928	0.76905	1.02749
eqtl-a-ENSG00000104081	TlK3bg	Prostate cancer	BMF	MR Egger	4	-0.0568232	0.0559253	0.416519	-0.166437	0.0527903	0.944761	0.846676	1.05421
eqtl-a-ENSG00000104081	TlK3bg	Prostate cancer	BMF	Weighted median	4	-0.0311936	0.0201039	0.120753	-0.0705973	0.00821002	0.969288	0.931837	1.00824
eqtl-a-ENSG00000104081	TlK3bg	Prostate cancer	BMF	Inverse variance weighted	4	-0.0307728	0.0301384	0.30723	-0.089844	0.0282984	0.969696	0.914074	1.0287
eqtl-a-ENSG00000104081	TlK3bg	Prostate cancer	BMF	Simple mode	4	0.0598014	0.0687927	0.448647	-0.0750323	0.194635	1.06163	0.927714	1.21487
eqtl-a-ENSG00000104081	TlK3bg	Prostate cancer	BMF	Weighted mode	4	-0.0432718	0.0210342	0.131848	-0.0844987	-0.00204484	0.957651	0.918973	0.997957
eqtl-a-ENSG00000134247	TlK3bg	Prostate cancer	PTGFRN	MR Egger	3	0.0604433	0.066041	0.528156	-0.068997	0.189884	1.06231	0.933329	1.20911
eqtl-a-ENSG00000134247	TlK3bg	Prostate cancer	PTGFRN	Weighted median	3	0.0323218	0.025745	0.209312	-0.0181384	0.0827819	1.03285	0.982025	1.0863
eqtl-a-ENSG00000134247	TlK3bg	Prostate cancer	PTGFRN	Inverse variance weighted	3	0.0229411	0.0388422	0.554773	-0.0531896	0.0990717	1.02321	0.9482	1.10415
eqtl-a-ENSG00000134247	TlK3bg	Prostate cancer	PTGFRN	Simple mode	3	0.0620138	0.0386441	0.24976	-0.0137287	0.137756	1.06398	0.986365	1.1477
eqtl-a-ENSG00000134247	TlK3bg	Prostate cancer	PTGFRN	Weighted mode	3	0.0355458	0.0282414	0.335176	-0.0198074	0.090899	1.03619	0.980387	1.09516
eqtl-a-ENSG00000226137	TlK3bg	Prostate cancer	BAIAP2-DT	MR Egger	5	-0.00323609	0.0217348	0.891086	-0.0458363	0.0393641	0.996769	0.955198	1.04015
eqtl-a-ENSG00000226137	TlK3bg	Prostate cancer	BAIAP2-DT	Weighted median	5	-0.00871998	0.0134915	0.518066	-0.0351634	0.0177234	0.991318	0.965448	1.01788
eqtl-a-ENSG00000226137	TlK3bg	Prostate cancer	BAIAP2-DT	Inverse variance weighted	5	-0.00972267	0.0125848	0.439775	-0.0343888	0.0149435	0.990324	0.966196	1.01506
eqtl-a-ENSG00000226137	TlK3bg	Prostate cancer	BAIAP2-DT	Simple mode	5	-0.00587233	0.0207925	0.791629	-0.0466256	0.0348809	0.994145	0.954445	1.0355
eqtl-a-ENSG00000226137	TlK3bg	Prostate cancer	BAIAP2-DT	Weighted mode	5	-0.0082178	0.0141511	0.592577	-0.035954	0.0195184	0.991816	0.964685	1.01971
eqtl-a-ENSG00000236901	TlK3bg	Prostate cancer	MIR600HG	MR Egger	4	-0.0683209	0.0487195	0.295883	-0.163811	0.0271694	0.933961	0.848902	1.02754
eqtl-a-ENSG00000236901	TlK3bg	Prostate cancer	MIR600HG	Weighted median	4	0.0636041	0.0363244	0.0799452	-0.00759164	0.1348	1.06567	0.992437	1.14431
eqtl-a-ENSG00000236901	TlK3bg	Prostate cancer	MIR600HG	Inverse variance weighted	4	0.0628409	0.0576275	0.275508	-0.0501091	0.175791	1.06486	0.951126	1.19219
eqtl-a-ENSG00000236901	TlK3bg	Prostate cancer	MIR600HG	Simple mode	4	0.097678	0.0747073	0.282228	-0.0487483	0.244104	1.10261	0.952421	1.27648
eqtl-a-ENSG00000236901	TlK3bg	Prostate cancer	MIR600HG	Weighted mode	4	-0.00214907	0.0368559	0.957168	-0.0743867	0.0700886	0.997853	0.928313	1.0726
eqtl-a-ENSG00000162433	TlK3bg	Prostate cancer	AK4	MR Egger	3	0.131791	0.0381741	0.179489	0.0569698	0.206612	1.14087	1.05862	1.22951
eqtl-a-ENSG00000162433	TlK3bg	Prostate cancer	AK4	Weighted median	3	0.0530144	0.0202663	0.00889939	0.0132925	0.0927363	1.05444	1.01338	1.09717
eqtl-a-ENSG00000162433	TlK3bg	Prostate cancer	AK4	Inverse variance weighted	3	0.0459229	0.0338902	0.175402	-0.0205019	0.112348	1.04699	0.979707	1.1189
eqtl-a-ENSG00000162433	TlK3bg	Prostate cancer	AK4	Simple mode	3	0.0398664	0.0344	0.366166	-0.0275577	0.10729	1.04067	0.972819	1.11326
eqtl-a-ENSG00000162433	TlK3bg	Prostate cancer	AK4	Weighted mode	3	0.0571238	0.0197029	0.101225	0.018506	0.0957415	1.05879	1.01868	1.10047
eqtl-a-ENSG00000007312	TlK3bg	Prostate cancer	CD79B	MR Egger	7	-0.0617315	0.174228	0.737556	-0.403218	0.279755	0.940135	0.668166	1.32281
eqtl-a-ENSG00000007312	TlK3bg	Prostate cancer	CD79B	Weighted median	7	0.0390758	0.03041	0.198805	-0.0205279	0.0986794	1.03985	0.979681	1.10371
eqtl-a-ENSG00000007312	TlK3bg	Prostate cancer	CD79B	Inverse variance weighted	7	0.0429792	0.0454459	0.34429	-0.0460948	0.132053	1.04392	0.954951	1.14117
eqtl-a-ENSG00000007312	TlK3bg	Prostate cancer	CD79B	Simple mode	7	0.0496126	0.0448466	0.31098	-0.0382867	0.137512	1.05086	0.962437	1.14742
eqtl-a-ENSG00000007312	TlK3bg	Prostate cancer	CD79B	Weighted mode	7	0.0477983	0.0313637	0.178345	-0.0136746	0.109271	1.04896	0.986419	1.11546
eqtl-a-ENSG00000162444	TlK3bg	Prostate cancer	RBP7	MR Egger	8	0.0715076	0.0388118	0.114992	-0.0045635	0.147579	1.07413	0.995447	1.15902
eqtl-a-ENSG00000162444	TlK3bg	Prostate cancer	RBP7	Weighted median	8	0.0543683	0.0153119	0.00038416	0.0243571	0.0843796	1.05587	1.02466	1.08804
eqtl-a-ENSG00000162444	TlK3bg	Prostate cancer	RBP7	Inverse variance weighted	8	0.0485472	0.0255916	0.0578285	-0.00161238	0.0987067	1.04974	0.998389	1.10374
eqtl-a-ENSG00000162444	TlK3bg	Prostate cancer	RBP7	Simple mode	8	-0.0365918	0.068962	0.612101	-0.171757	0.0985738	0.96407	0.842183	1.1036
eqtl-a-ENSG00000162444	TlK3bg	Prostate cancer	RBP7	Weighted mode	8	0.0555466	0.0175532	0.0158292	0.0211424	0.0899508	1.05712	1.02137	1.09412
eqtl-a-ENSG00000105223	TlK3bg	Prostate cancer	PLD3	MR Egger	7	0.0347004	0.0323844	0.33291	-0.0287729	0.0981738	1.03531	0.971637	1.10315
eqtl-a-ENSG00000105223	TlK3bg	Prostate cancer	PLD3	Weighted median	7	0.00023694	0.0194471	0.990279	-0.0378795	0.0383533	1.00024	0.962829	1.0391
eqtl-a-ENSG00000105223	TlK3bg	Prostate cancer	PLD3	Inverse variance weighted	7	-0.0125629	0.0173703	0.469532	-0.0466086	0.0214828	0.987516	0.954461	1.02172
eqtl-a-ENSG00000105223	TlK3bg	Prostate cancer	PLD3	Simple mode	7	-0.0014633	0.0439629	0.974527	-0.0876306	0.084704	0.998538	0.916099	1.08839
eqtl-a-ENSG00000105223	TlK3bg	Prostate cancer	PLD3	Weighted mode	7	0.00417407	0.0208163	0.847698	-0.0366258	0.0449739	1.00418	0.964037	1.046
eqtl-a-ENSG00000174469	TlK3bg	Prostate cancer	CNTNAP2	MR Egger	10	-0.0340092	0.032606	0.327423	-0.0979169	0.0298985	0.966563	0.906724	1.03035
eqtl-a-ENSG00000174469	TlK3bg	Prostate cancer	CNTNAP2	Weighted median	10	-0.00142648	0.0141174	0.919516	-0.0290966	0.0262436	0.998575	0.971323	1.02659
eqtl-a-ENSG00000174469	TlK3bg	Prostate cancer	CNTNAP2	Inverse variance weighted	10	0.0218277	0.0246262	0.375422	-0.0264396	0.070095	1.02207	0.973907	1.07261
eqtl-a-ENSG00000174469	TlK3bg	Prostate cancer	CNTNAP2	Simple mode	10	0.137924	0.0772859	0.10799	-0.0135566	0.289404	1.14789	0.986535	1.33563
eqtl-a-ENSG00000174469	TlK3bg	Prostate cancer	CNTNAP2	Weighted mode	10	-0.00431427	0.014903	0.778765	-0.0335242	0.0248957	0.995695	0.967032	1.02521
eqtl-a-ENSG00000239961	TlK3bg	Prostate cancer	LILRA4	MR Egger	6	-0.107534	0.0751771	0.225834	-0.254881	0.0398133	0.898046	0.775009	1.04062
eqtl-a-ENSG00000239961	TlK3bg	Prostate cancer	LILRA4	Weighted median	6	-0.0334575	0.0239784	0.162919	-0.0804551	0.0135401	0.967096	0.922696	1.01363
eqtl-a-ENSG00000239961	TlK3bg	Prostate cancer	LILRA4	Inverse variance weighted	6	-0.0257979	0.0331198	0.436024	-0.0907128	0.039117	0.974532	0.91328	1.03989
eqtl-a-ENSG00000239961	TlK3bg	Prostate cancer	LILRA4	Simple mode	6	-0.0276367	0.0542231	0.631965	-0.133914	0.0786405	0.972742	0.874665	1.08182
eqtl-a-ENSG00000239961	TlK3bg	Prostate cancer	LILRA4	Weighted mode	6	-0.0493497	0.0271065	0.128312	-0.102479	0.00377903	0.951848	0.902598	1.00379
eqtl-a-ENSG00000109667	TlK3bg	Prostate cancer	SLC2A9	MR Egger	6	0.03725	0.0300911	0.283443	-0.0217285	0.0962286	1.03795	0.978506	1.10101
eqtl-a-ENSG00000109667	TlK3bg	Prostate cancer	SLC2A9	Weighted median	6	0.0144036	0.0158866	0.364591	-0.0167341	0.0455414	1.01451	0.983405	1.04659
eqtl-a-ENSG00000109667	TlK3bg	Prostate cancer	SLC2A9	Inverse variance weighted	6	0.00374431	0.0184988	0.839597	-0.0325133	0.0400019	1.00375	0.96801	1.04081
eqtl-a-ENSG00000109667	TlK3bg	Prostate cancer	SLC2A9	Simple mode	6	0.0170904	0.0298199	0.591374	-0.0413566	0.0755374	1.01724	0.959487	1.07846
eqtl-a-ENSG00000109667	TlK3bg	Prostate cancer	SLC2A9	Weighted mode	6	0.0151233	0.0158875	0.38486	-0.0160161	0.0462627	1.01524	0.984111	1.04735
eqtl-a-ENSG00000008394	TlK3bg	Prostate cancer	MGST1	MR Egger	8	-0.0123197	0.0233635	0.616901	-0.0581121	0.0334727	0.987756	0.943544	1.03404
eqtl-a-ENSG00000008394	TlK3bg	Prostate cancer	MGST1	Weighted median	8	-0.018801	0.017937	0.294561	-0.0539575	0.0163555	0.981375	0.947472	1.01649
eqtl-a-ENSG00000008394	TlK3bg	Prostate cancer	MGST1	Inverse variance weighted	8	-0.0233661	0.0149337	0.117663	-0.0526362	0.0059039	0.976905	0.948725	1.00592
eqtl-a-ENSG00000008394	TlK3bg	Prostate cancer	MGST1	Simple mode	8	-0.0279355	0.0343461	0.442797	-0.0952539	0.0393828	0.972451	0.909142	1.04017
eqtl-a-ENSG00000008394	TlK3bg	Prostate cancer	MGST1	Weighted mode	8	-0.0177284	0.0174138	0.342535	-0.0518594	0.0164026	0.982428	0.949462	1.01654
eqtl-a-ENSG00000186815	TlK3bg	Prostate cancer	TPCN1	MR Egger	3	0.0888956	0.0695091	0.422472	-0.0473423	0.225133	1.09297	0.953761	1.25249
eqtl-a-ENSG00000186815	TlK3bg	Prostate cancer	TPCN1	Weighted median	3	0.0233122	0.035223	0.50807	-0.0457248	0.0923491	1.02359	0.955305	1.09675
eqtl-a-ENSG00000186815	TlK3bg	Prostate cancer	TPCN1	Inverse variance weighted	3	0.00620592	0.0462499	0.893258	-0.0844439	0.0968557	1.00623	0.919023	1.1017
eqtl-a-ENSG00000186815	TlK3bg	Prostate cancer	TPCN1	Simple mode	3	0.00588609	0.0727499	0.942882	-0.136704	0.148476	1.0059	0.872229	1.16006
eqtl-a-ENSG00000186815	TlK3bg	Prostate cancer	TPCN1	Weighted mode	3	0.036946	0.0359354	0.411977	-0.0334874	0.107379	1.03764	0.967067	1.11336
eqtl-a-ENSG00000106537	TlK3bg	Prostate cancer	TSPAN13	MR Egger	10	0.0404406	0.0991193	0.693975	-0.153833	0.234715	1.04127	0.857415	1.26455
eqtl-a-ENSG00000106537	TlK3bg	Prostate cancer	TSPAN13	Weighted median	10	0.0655937	0.0281927	0.0199855	0.010336	0.120851	1.06779	1.01039	1.12846
eqtl-a-ENSG00000106537	TlK3bg	Prostate cancer	TSPAN13	Inverse variance weighted	10	0.0475432	0.0276283	0.0852845	-0.00660829	0.101695	1.04869	0.993413	1.10705
eqtl-a-ENSG00000106537	TlK3bg	Prostate cancer	TSPAN13	Simple mode	10	0.0637073	0.0455769	0.195668	-0.0256235	0.153038	1.06578	0.974702	1.16537
eqtl-a-ENSG00000106537	TlK3bg	Prostate cancer	TSPAN13	Weighted mode	10	0.058165	0.034772	0.128706	-0.00998825	0.126318	1.05989	0.990061	1.13464
eqtl-a-ENSG00000162711	TlK3bg	Prostate cancer	NLRP3	MR Egger	11	-0.00368755	0.015874	0.8215	-0.0348006	0.0274255	0.996319	0.965798	1.02781
eqtl-a-ENSG00000162711	TlK3bg	Prostate cancer	NLRP3	Weighted median	11	-0.016455	0.0124694	0.186959	-0.0408951	0.00798506	0.98368	0.95993	1.00802
eqtl-a-ENSG00000162711	TlK3bg	Prostate cancer	NLRP3	Inverse variance weighted	11	-0.0176981	0.0105125	0.0922712	-0.0383025	0.00290631	0.982458	0.962422	1.00291
eqtl-a-ENSG00000162711	TlK3bg	Prostate cancer	NLRP3	Simple mode	11	-0.0189163	0.0233785	0.437268	-0.0647381	0.0269056	0.981262	0.937313	1.02727
eqtl-a-ENSG00000162711	TlK3bg	Prostate cancer	NLRP3	Weighted mode	11	-0.012651	0.0129447	0.351464	-0.0380225	0.0127205	0.987429	0.962691	1.0128
eqtl-a-ENSG00000197381	TlK3bg	Prostate cancer	ADARB1	MR Egger	4	-0.0592238	0.0251018	0.142283	-0.108423	-0.0100243	0.942496	0.897248	0.990026
eqtl-a-ENSG00000197381	TlK3bg	Prostate cancer	ADARB1	Weighted median	4	-0.0172277	0.0137175	0.209154	-0.0441139	0.00965854	0.98292	0.956845	1.00971
eqtl-a-ENSG00000197381	TlK3bg	Prostate cancer	ADARB1	Inverse variance weighted	4	-0.00893731	0.0186222	0.631278	-0.0454368	0.0275621	0.991103	0.95558	1.02795
eqtl-a-ENSG00000197381	TlK3bg	Prostate cancer	ADARB1	Simple mode	4	-0.00542563	0.0193343	0.79724	-0.0433208	0.0324695	0.994589	0.957604	1.033
eqtl-a-ENSG00000197381	TlK3bg	Prostate cancer	ADARB1	Weighted mode	4	-0.0170222	0.0139746	0.310253	-0.0444124	0.010368	0.983122	0.956559	1.01042
eqtl-a-ENSG00000269404	TlK3bg	Prostate cancer	SPIB	MR Egger	7	-0.0143245	0.0229436	0.559787	-0.059294	0.030645	0.985778	0.94243	1.03112
eqtl-a-ENSG00000269404	TlK3bg	Prostate cancer	SPIB	Weighted median	7	0.00979243	0.0125762	0.436188	-0.0148569	0.0344418	1.00984	0.985253	1.03504
eqtl-a-ENSG00000269404	TlK3bg	Prostate cancer	SPIB	Inverse variance weighted	7	0.0182757	0.0187907	0.330756	-0.0185541	0.0551054	1.01844	0.981617	1.05665
eqtl-a-ENSG00000269404	TlK3bg	Prostate cancer	SPIB	Simple mode	7	-0.00214268	0.0220013	0.925589	-0.0452651	0.0409798	0.99786	0.955744	1.04183
eqtl-a-ENSG00000269404	TlK3bg	Prostate cancer	SPIB	Weighted mode	7	0.00830731	0.0113677	0.49245	-0.0139733	0.030588	1.00834	0.986124	1.03106
eqtl-a-ENSG00000177575	TlK3bg	Prostate cancer	CD163	MR Egger	5	0.0381811	0.0646666	0.596429	-0.0885655	0.164928	1.03892	0.915243	1.17931
eqtl-a-ENSG00000177575	TlK3bg	Prostate cancer	CD163	Weighted median	5	-0.020082	0.0320154	0.530488	-0.0828321	0.0426681	0.980118	0.920506	1.04359
eqtl-a-ENSG00000177575	TlK3bg	Prostate cancer	CD163	Inverse variance weighted	5	-0.0279706	0.0264573	0.29042	-0.0798268	0.0238856	0.972417	0.923276	1.02417
eqtl-a-ENSG00000177575	TlK3bg	Prostate cancer	CD163	Simple mode	5	-0.0225793	0.0469458	0.655667	-0.114593	0.0694346	0.977674	0.891729	1.0719
eqtl-a-ENSG00000177575	TlK3bg	Prostate cancer	CD163	Weighted mode	5	-0.012726	0.041828	0.776112	-0.0947088	0.0692569	0.987355	0.909638	1.07171
eqtl-a-ENSG00000205730	TlK3bg	Prostate cancer	ITPRIPL2	MR Egger	3	0.0394187	0.0222759	0.327458	-0.00424199	0.0830795	1.04021	0.995767	1.08663
eqtl-a-ENSG00000205730	TlK3bg	Prostate cancer	ITPRIPL2	Weighted median	3	0.0217991	0.0176231	0.2161	-0.0127421	0.0563404	1.02204	0.987339	1.05796
eqtl-a-ENSG00000205730	TlK3bg	Prostate cancer	ITPRIPL2	Inverse variance weighted	3	0.0148908	0.025263	0.555573	-0.0346247	0.0644063	1.015	0.965968	1.06653
eqtl-a-ENSG00000205730	TlK3bg	Prostate cancer	ITPRIPL2	Simple mode	3	0.0317384	0.0289793	0.387709	-0.0250609	0.0885378	1.03225	0.975251	1.09258
eqtl-a-ENSG00000205730	TlK3bg	Prostate cancer	ITPRIPL2	Weighted mode	3	0.0222118	0.0190227	0.363318	-0.0150727	0.0594964	1.02246	0.98504	1.0613
eqtl-a-ENSG00000014914	TlK3bg	Prostate cancer	MTMR11	MR Egger	18	-0.000874457	0.0482628	0.985768	-0.0954695	0.0937206	0.999126	0.908946	1.09825
eqtl-a-ENSG00000014914	TlK3bg	Prostate cancer	MTMR11	Weighted median	18	0.0110544	0.0204344	0.588529	-0.0289971	0.0511058	1.01112	0.971419	1.05243
eqtl-a-ENSG00000014914	TlK3bg	Prostate cancer	MTMR11	Inverse variance weighted	18	-0.00700117	0.0217176	0.74717	-0.0495677	0.0355654	0.993023	0.951641	1.03621
eqtl-a-ENSG00000014914	TlK3bg	Prostate cancer	MTMR11	Simple mode	18	0.0363635	0.0321626	0.273917	-0.0266752	0.0994023	1.03703	0.973677	1.10451
eqtl-a-ENSG00000014914	TlK3bg	Prostate cancer	MTMR11	Weighted mode	18	0.0363635	0.0206794	0.0966591	-0.00416801	0.076895	1.03703	0.995841	1.07993
eqtl-a-ENSG00000155465	TlK3bg	Prostate cancer	SLC7A7	MR Egger	10	-0.0114068	0.0176257	0.535647	-0.0459532	0.0231396	0.988658	0.955087	1.02341
eqtl-a-ENSG00000155465	TlK3bg	Prostate cancer	SLC7A7	Weighted median	10	-0.0175539	0.012455	0.158722	-0.0419657	0.00685793	0.982599	0.958903	1.00688
eqtl-a-ENSG00000155465	TlK3bg	Prostate cancer	SLC7A7	Inverse variance weighted	10	-0.0232113	0.0103704	0.0252071	-0.0435374	-0.00288521	0.977056	0.957397	0.997119
eqtl-a-ENSG00000155465	TlK3bg	Prostate cancer	SLC7A7	Simple mode	10	-0.030041	0.0207485	0.181576	-0.070708	0.0106259	0.970406	0.931734	1.01068
eqtl-a-ENSG00000155465	TlK3bg	Prostate cancer	SLC7A7	Weighted mode	10	-0.0184315	0.0127166	0.181159	-0.043356	0.0064931	0.981737	0.95757	1.00651
eqtl-a-ENSG00000160683	TlK3bg	Prostate cancer	CXCR5	MR Egger	7	-0.344942	0.3934	0.420707	-1.116	0.426121	0.708262	0.327586	1.53131
eqtl-a-ENSG00000160683	TlK3bg	Prostate cancer	CXCR5	Weighted median	7	0.0483392	0.0432583	0.263799	-0.036447	0.133125	1.04953	0.964209	1.14239
eqtl-a-ENSG00000160683	TlK3bg	Prostate cancer	CXCR5	Inverse variance weighted	7	0.0222022	0.0570402	0.6971	-0.0895966	0.134001	1.02245	0.9143	1.14339
eqtl-a-ENSG00000160683	TlK3bg	Prostate cancer	CXCR5	Simple mode	7	0.013862	0.0947457	0.888471	-0.17184	0.199564	1.01396	0.842114	1.22087
eqtl-a-ENSG00000160683	TlK3bg	Prostate cancer	CXCR5	Weighted mode	7	0.0911632	0.058834	0.172237	-0.0241515	0.206478	1.09545	0.976138	1.22934
eqtl-a-ENSG00000158473	TlK3bg	Prostate cancer	CD1D	MR Egger	6	0.0435059	0.212049	0.847458	-0.37211	0.459121	1.04447	0.689279	1.58268
eqtl-a-ENSG00000158473	TlK3bg	Prostate cancer	CD1D	Weighted median	6	-0.0026936	0.0355265	0.939563	-0.0723256	0.0669384	0.99731	0.930228	1.06923
eqtl-a-ENSG00000158473	TlK3bg	Prostate cancer	CD1D	Inverse variance weighted	6	-0.0350767	0.0415879	0.398985	-0.116589	0.0464356	0.965531	0.889951	1.04753
eqtl-a-ENSG00000158473	TlK3bg	Prostate cancer	CD1D	Simple mode	6	0.0236605	0.0472333	0.63769	-0.0689167	0.116238	1.02394	0.933404	1.12326
eqtl-a-ENSG00000158473	TlK3bg	Prostate cancer	CD1D	Weighted mode	6	0.0124407	0.0409361	0.773441	-0.0677941	0.0926755	1.01252	0.934453	1.09711
eqtl-a-ENSG00000138061	TlK3bg	Prostate cancer	CYP1B1	MR Egger	11	-0.0146411	0.0142986	0.33259	-0.0426663	0.0133841	0.985466	0.958231	1.01347
eqtl-a-ENSG00000138061	TlK3bg	Prostate cancer	CYP1B1	Weighted median	11	-0.0211527	0.0116586	0.0696246	-0.0440036	0.00169813	0.979069	0.956951	1.0017
eqtl-a-ENSG00000138061	TlK3bg	Prostate cancer	CYP1B1	Inverse variance weighted	11	-0.0284757	0.0113952	0.0124567	-0.0508102	-0.00614124	0.971926	0.950459	0.993878
eqtl-a-ENSG00000138061	TlK3bg	Prostate cancer	CYP1B1	Simple mode	11	-0.0147349	0.015595	0.367006	-0.0453012	0.0158313	0.985373	0.95571	1.01596
eqtl-a-ENSG00000138061	TlK3bg	Prostate cancer	CYP1B1	Weighted mode	11	-0.0215719	0.0112594	0.0843779	-0.0436402	0.000496472	0.978659	0.957298	1.0005
eqtl-a-ENSG00000167483	TlK3bg	Prostate cancer	NIBAN3	MR Egger	8	0.0718098	0.134238	0.611923	-0.191297	0.334916	1.07445	0.825887	1.39782
eqtl-a-ENSG00000167483	TlK3bg	Prostate cancer	NIBAN3	Weighted median	8	0.0170352	0.0322323	0.597142	-0.0461401	0.0802105	1.01718	0.954908	1.08352
eqtl-a-ENSG00000167483	TlK3bg	Prostate cancer	NIBAN3	Inverse variance weighted	8	0.0286123	0.0390857	0.464144	-0.0479957	0.10522	1.02903	0.953138	1.11096
eqtl-a-ENSG00000167483	TlK3bg	Prostate cancer	NIBAN3	Simple mode	8	0.000974516	0.0448638	0.983276	-0.0869585	0.0889076	1.00097	0.916715	1.09298
eqtl-a-ENSG00000167483	TlK3bg	Prostate cancer	NIBAN3	Weighted mode	8	0.0127865	0.0336468	0.715198	-0.0531613	0.0787342	1.01287	0.948227	1.08192
eqtl-a-ENSG00000184232	TlK3bg	Prostate cancer	OAF	MR Egger	8	-0.0104013	0.0185644	0.595572	-0.0467876	0.025985	0.989653	0.95429	1.02633
eqtl-a-ENSG00000184232	TlK3bg	Prostate cancer	OAF	Weighted median	8	-0.016167	0.0146656	0.2703	-0.0449117	0.0125777	0.983963	0.956082	1.01266
eqtl-a-ENSG00000184232	TlK3bg	Prostate cancer	OAF	Inverse variance weighted	8	-0.0151895	0.0130792	0.2455	-0.0408249	0.0104458	0.984925	0.959997	1.0105
eqtl-a-ENSG00000184232	TlK3bg	Prostate cancer	OAF	Simple mode	8	0.00791256	0.0326746	0.815596	-0.0561296	0.0719547	1.00794	0.945417	1.07461
eqtl-a-ENSG00000184232	TlK3bg	Prostate cancer	OAF	Weighted mode	8	-0.0144032	0.0165489	0.41296	-0.046839	0.0180326	0.9857	0.954241	1.0182
eqtl-a-ENSG00000128218	TlK3bg	Prostate cancer	VPREB3	MR Egger	10	0.0233503	0.0469366	0.63223	-0.0686455	0.115346	1.02363	0.933658	1.12226
eqtl-a-ENSG00000128218	TlK3bg	Prostate cancer	VPREB3	Weighted median	10	0.0373702	0.0210571	0.0759468	-0.0039018	0.0786422	1.03808	0.996106	1.08182
eqtl-a-ENSG00000128218	TlK3bg	Prostate cancer	VPREB3	Inverse variance weighted	10	0.0381335	0.0248413	0.124763	-0.0105554	0.0868223	1.03887	0.9895	1.0907
eqtl-a-ENSG00000128218	TlK3bg	Prostate cancer	VPREB3	Simple mode	10	0.0872733	0.0460725	0.0907167	-0.00302883	0.177575	1.09119	0.996976	1.19432
eqtl-a-ENSG00000128218	TlK3bg	Prostate cancer	VPREB3	Weighted mode	10	0.0290944	0.0226254	0.23057	-0.0152514	0.0734402	1.02952	0.984864	1.0762
eqtl-a-ENSG00000117322	TlK3bg	Prostate cancer	CR2	MR Egger	7	-0.0280889	0.143663	0.852684	-0.309668	0.25349	0.972302	0.73369	1.28852
eqtl-a-ENSG00000117322	TlK3bg	Prostate cancer	CR2	Weighted median	7	0.00127147	0.0317945	0.968101	-0.0610458	0.0635888	1.00127	0.94078	1.06565
eqtl-a-ENSG00000117322	TlK3bg	Prostate cancer	CR2	Inverse variance weighted	7	0.0272796	0.0459627	0.552837	-0.0628074	0.117367	1.02766	0.939124	1.12453
eqtl-a-ENSG00000117322	TlK3bg	Prostate cancer	CR2	Simple mode	7	0.0669377	0.0611434	0.315608	-0.0529033	0.186779	1.06923	0.948472	1.20536
eqtl-a-ENSG00000117322	TlK3bg	Prostate cancer	CR2	Weighted mode	7	0.0101882	0.0348245	0.779714	-0.0580679	0.0784442	1.01024	0.943586	1.0816
eqtl-a-ENSG00000186265	TlK3bg	Prostate cancer	BTLA	MR Egger	7	0.119117	0.130585	0.403513	-0.13683	0.375064	1.1265	0.872118	1.45508
eqtl-a-ENSG00000186265	TlK3bg	Prostate cancer	BTLA	Weighted median	7	0.11234	0.0361256	0.00187279	0.0415335	0.183146	1.11889	1.04241	1.20099
eqtl-a-ENSG00000186265	TlK3bg	Prostate cancer	BTLA	Inverse variance weighted	7	0.0944919	0.0395182	0.016798	0.0170363	0.171947	1.0991	1.01718	1.18762
eqtl-a-ENSG00000186265	TlK3bg	Prostate cancer	BTLA	Simple mode	7	0.109633	0.0406475	0.0357107	0.0299637	0.189302	1.11587	1.03042	1.20841
eqtl-a-ENSG00000186265	TlK3bg	Prostate cancer	BTLA	Weighted mode	7	0.113734	0.0383777	0.0251674	0.0385134	0.188954	1.12045	1.03926	1.20799
eqtl-a-ENSG00000136205	TlK3bg	Prostate cancer	TNS3	MR Egger	4	0.115755	0.128214	0.461906	-0.135544	0.367053	1.12272	0.873241	1.44347
eqtl-a-ENSG00000136205	TlK3bg	Prostate cancer	TNS3	Weighted median	4	0.0508812	0.0274709	0.0639992	-0.00296178	0.104724	1.0522	0.997043	1.1104
eqtl-a-ENSG00000136205	TlK3bg	Prostate cancer	TNS3	Inverse variance weighted	4	0.0413187	0.0441367	0.349194	-0.0451892	0.127827	1.04218	0.955817	1.13636
eqtl-a-ENSG00000136205	TlK3bg	Prostate cancer	TNS3	Simple mode	4	0.11877	0.0581425	0.133693	0.00481096	0.23273	1.12611	1.00482	1.26204
eqtl-a-ENSG00000136205	TlK3bg	Prostate cancer	TNS3	Weighted mode	4	0.0372359	0.0307449	0.312552	-0.0230242	0.097496	1.03794	0.977239	1.10241
eqtl-a-ENSG00000082014	TlK3bg	Prostate cancer	SMARCD3	MR Egger	7	-0.0163151	0.047559	0.745514	-0.109531	0.0769006	0.983817	0.896255	1.07993
eqtl-a-ENSG00000082014	TlK3bg	Prostate cancer	SMARCD3	Weighted median	7	-0.0221309	0.0331881	0.50488	-0.0871796	0.0429178	0.978112	0.916512	1.04385
eqtl-a-ENSG00000082014	TlK3bg	Prostate cancer	SMARCD3	Inverse variance weighted	7	-0.0408479	0.0253574	0.107204	-0.0905484	0.0088526	0.959975	0.91343	1.00889
eqtl-a-ENSG00000082014	TlK3bg	Prostate cancer	SMARCD3	Simple mode	7	-0.0113486	0.0519743	0.834394	-0.113218	0.0905211	0.988716	0.892956	1.09474
eqtl-a-ENSG00000082014	TlK3bg	Prostate cancer	SMARCD3	Weighted mode	7	-0.0189605	0.0410244	0.66024	-0.0993682	0.0614473	0.981218	0.905409	1.06337
eqtl-a-ENSG00000124225	TlK3bg	Prostate cancer	PMEPA1	MR Egger	5	-0.186315	0.0564887	0.0457931	-0.297032	-0.0755967	0.830013	0.74302	0.92719
eqtl-a-ENSG00000124225	TlK3bg	Prostate cancer	PMEPA1	Weighted median	5	0.0382104	0.0331936	0.249677	-0.0268492	0.10327	1.03895	0.973508	1.10879
eqtl-a-ENSG00000124225	TlK3bg	Prostate cancer	PMEPA1	Inverse variance weighted	5	0.0459865	0.0593849	0.438706	-0.0704079	0.162381	1.04706	0.932014	1.17631
eqtl-a-ENSG00000124225	TlK3bg	Prostate cancer	PMEPA1	Simple mode	5	0.192675	0.0691101	0.0494159	0.0572189	0.32813	1.21249	1.05889	1.38837
eqtl-a-ENSG00000124225	TlK3bg	Prostate cancer	PMEPA1	Weighted mode	5	-0.054526	0.0347821	0.192035	-0.122699	0.0136469	0.946934	0.88453	1.01374
eqtl-a-ENSG00000146072	TlK3bg	Prostate cancer	TNFRSF21	MR Egger	7	0.0641603	0.0965061	0.535589	-0.124992	0.253312	1.06626	0.882504	1.28829
eqtl-a-ENSG00000146072	TlK3bg	Prostate cancer	TNFRSF21	Weighted median	7	0.0732633	0.030666	0.0168908	0.013158	0.133369	1.07601	1.01324	1.14267
eqtl-a-ENSG00000146072	TlK3bg	Prostate cancer	TNFRSF21	Inverse variance weighted	7	0.0355132	0.0288039	0.217603	-0.0209425	0.0919689	1.03615	0.979275	1.09633
eqtl-a-ENSG00000146072	TlK3bg	Prostate cancer	TNFRSF21	Simple mode	7	0.0513426	0.0439162	0.286702	-0.0347332	0.137418	1.05268	0.965863	1.14731
eqtl-a-ENSG00000146072	TlK3bg	Prostate cancer	TNFRSF21	Weighted mode	7	0.0654548	0.0324174	0.0900095	0.00191667	0.128993	1.06764	1.00192	1.13768
eqtl-a-ENSG00000139970	TlK3bg	Prostate cancer	RTN1	MR Egger	10	-0.0142997	0.0225202	0.543177	-0.0584393	0.02984	0.985802	0.943236	1.03029
eqtl-a-ENSG00000139970	TlK3bg	Prostate cancer	RTN1	Weighted median	10	-0.00674353	0.0102404	0.510205	-0.0268148	0.0133278	0.993279	0.973542	1.01342
eqtl-a-ENSG00000139970	TlK3bg	Prostate cancer	RTN1	Inverse variance weighted	10	0.00575016	0.0170678	0.736192	-0.0277028	0.0392031	1.00577	0.972677	1.03998
eqtl-a-ENSG00000139970	TlK3bg	Prostate cancer	RTN1	Simple mode	10	-0.0121323	0.022392	0.601101	-0.0560205	0.031756	0.987941	0.94552	1.03227
eqtl-a-ENSG00000139970	TlK3bg	Prostate cancer	RTN1	Weighted mode	10	-0.00706609	0.00980138	0.489256	-0.0262768	0.0121446	0.992959	0.974065	1.01222
eqtl-a-ENSG00000105383	TlK3bg	Prostate cancer	CD33	MR Egger	6	-0.0273292	0.0227569	0.296031	-0.0719327	0.0172743	0.973041	0.930593	1.01742
eqtl-a-ENSG00000105383	TlK3bg	Prostate cancer	CD33	Weighted median	6	-0.0283863	0.0134404	0.0346851	-0.0547295	-0.00204316	0.972013	0.946741	0.997959
eqtl-a-ENSG00000105383	TlK3bg	Prostate cancer	CD33	Inverse variance weighted	6	-0.0332015	0.0132982	0.0125357	-0.059266	-0.00713708	0.967344	0.942456	0.992888
eqtl-a-ENSG00000105383	TlK3bg	Prostate cancer	CD33	Simple mode	6	-0.0187519	0.0227775	0.44783	-0.0633959	0.025892	0.981423	0.938572	1.02623
eqtl-a-ENSG00000105383	TlK3bg	Prostate cancer	CD33	Weighted mode	6	-0.0356796	0.0126426	0.0370145	-0.0604592	-0.0109	0.964949	0.941332	0.989159
eqtl-a-ENSG00000133612	TlK3bg	Prostate cancer	AGAP3	MR Egger	5	0.0595189	0.0246516	0.0946427	0.0112017	0.107836	1.06133	1.01126	1.11387
eqtl-a-ENSG00000133612	TlK3bg	Prostate cancer	AGAP3	Weighted median	5	0.0316019	0.013605	0.0201894	0.00493604	0.0582678	1.03211	1.00495	1.06
eqtl-a-ENSG00000133612	TlK3bg	Prostate cancer	AGAP3	Inverse variance weighted	5	0.0250988	0.0174991	0.151488	-0.00919933	0.059397	1.02542	0.990843	1.0612
eqtl-a-ENSG00000133612	TlK3bg	Prostate cancer	AGAP3	Simple mode	5	0.0197941	0.032029	0.570023	-0.0429829	0.082571	1.01999	0.957928	1.08608
eqtl-a-ENSG00000133612	TlK3bg	Prostate cancer	AGAP3	Weighted mode	5	0.0317113	0.0137575	0.0824817	0.00474672	0.058676	1.03222	1.00476	1.06043
eqtl-a-ENSG00000071894	TlK3bg	Prostate cancer	CPSF1	MR Egger	5	0.0566988	0.0375577	0.228282	-0.0169143	0.130312	1.05834	0.983228	1.13918
eqtl-a-ENSG00000071894	TlK3bg	Prostate cancer	CPSF1	Weighted median	5	-0.00218907	0.0124456	0.860379	-0.0265824	0.0222042	0.997813	0.973768	1.02245
eqtl-a-ENSG00000071894	TlK3bg	Prostate cancer	CPSF1	Inverse variance weighted	5	-0.0132743	0.0144945	0.359764	-0.0416836	0.015135	0.986813	0.959173	1.01525
eqtl-a-ENSG00000071894	TlK3bg	Prostate cancer	CPSF1	Simple mode	5	-0.0222866	0.0278464	0.468351	-0.0768656	0.0322923	0.97796	0.926014	1.03282
eqtl-a-ENSG00000071894	TlK3bg	Prostate cancer	CPSF1	Weighted mode	5	-0.00849851	0.0136774	0.568025	-0.0353062	0.0183092	0.991538	0.96531	1.01848
eqtl-a-ENSG00000175806	TlK3bg	Prostate cancer	MSRA	MR Egger	7	0.0182191	0.0649247	0.790243	-0.109033	0.145472	1.01839	0.896701	1.15658
eqtl-a-ENSG00000175806	TlK3bg	Prostate cancer	MSRA	Weighted median	7	0.0200101	0.0252853	0.428727	-0.0295491	0.0695692	1.02021	0.970883	1.07205
eqtl-a-ENSG00000175806	TlK3bg	Prostate cancer	MSRA	Inverse variance weighted	7	0.0166102	0.0322246	0.606239	-0.0465501	0.0797705	1.01675	0.954517	1.08304
eqtl-a-ENSG00000175806	TlK3bg	Prostate cancer	MSRA	Simple mode	7	0.053339	0.0477211	0.306431	-0.0401943	0.146872	1.05479	0.960603	1.15821
eqtl-a-ENSG00000175806	TlK3bg	Prostate cancer	MSRA	Weighted mode	7	0.0220258	0.0253528	0.418363	-0.0276658	0.0717174	1.02227	0.972713	1.07435
eqtl-a-ENSG00000137574	TlK3bg	Prostate cancer	TGS1	MR Egger	3	-0.0476924	0.0150159	0.194184	-0.0771235	-0.0182612	0.953427	0.925776	0.981905
eqtl-a-ENSG00000137574	TlK3bg	Prostate cancer	TGS1	Weighted median	3	-0.0376421	0.0116588	0.00124381	-0.0604933	-0.0147908	0.963058	0.9413	0.985318
eqtl-a-ENSG00000137574	TlK3bg	Prostate cancer	TGS1	Inverse variance weighted	3	-0.0358029	0.0117336	0.00227846	-0.0588008	-0.012805	0.96483	0.942895	0.987277
eqtl-a-ENSG00000137574	TlK3bg	Prostate cancer	TGS1	Simple mode	3	-0.027541	0.0325589	0.486686	-0.0913564	0.0362745	0.972835	0.912692	1.03694
eqtl-a-ENSG00000137574	TlK3bg	Prostate cancer	TGS1	Weighted mode	3	-0.0382474	0.0121293	0.0875629	-0.0620209	-0.0144739	0.962475	0.939863	0.98563
eqtl-a-ENSG00000164754	TlK3bg	Prostate cancer	RAD21	MR Egger	3	0.0178389	0.0216027	0.560567	-0.0245023	0.0601801	1.018	0.975795	1.06203
eqtl-a-ENSG00000164754	TlK3bg	Prostate cancer	RAD21	Weighted median	3	0.0272333	0.0117798	0.0207851	0.0041449	0.0503216	1.02761	1.00415	1.05161
eqtl-a-ENSG00000164754	TlK3bg	Prostate cancer	RAD21	Inverse variance weighted	3	0.027999	0.0114208	0.014223	0.00561426	0.0503838	1.02839	1.00563	1.05167
eqtl-a-ENSG00000164754	TlK3bg	Prostate cancer	RAD21	Simple mode	3	0.0354986	0.0219436	0.247126	-0.00751092	0.0785082	1.03614	0.992517	1.08167
eqtl-a-ENSG00000164754	TlK3bg	Prostate cancer	RAD21	Weighted mode	3	0.0264946	0.011766	0.15316	0.00343329	0.0495559	1.02685	1.00344	1.0508
eqtl-a-ENSG00000129295	TlK3bg	Prostate cancer	DNAAF11	MR Egger	6	0.0128862	0.0306957	0.696196	-0.0472774	0.0730498	1.01297	0.953823	1.07578
eqtl-a-ENSG00000129295	TlK3bg	Prostate cancer	DNAAF11	Weighted median	6	0.0126743	0.0099954	0.204792	-0.00691665	0.0322653	1.01275	0.993107	1.03279
eqtl-a-ENSG00000129295	TlK3bg	Prostate cancer	DNAAF11	Inverse variance weighted	6	0.0134163	0.00872098	0.123951	-0.00367678	0.0305095	1.01351	0.99633	1.03098
eqtl-a-ENSG00000129295	TlK3bg	Prostate cancer	DNAAF11	Simple mode	6	-0.0125702	0.0157951	0.462224	-0.0435285	0.0183881	0.987508	0.957405	1.01856
eqtl-a-ENSG00000129295	TlK3bg	Prostate cancer	DNAAF11	Weighted mode	6	0.0129678	0.00940999	0.226655	-0.00547582	0.0314113	1.01305	0.994539	1.03191
eqtl-a-ENSG00000164821	TlK3bg	Prostate cancer	DEFA4	MR Egger	7	0.0320559	0.0499818	0.549533	-0.0659083	0.13002	1.03258	0.936217	1.13885
eqtl-a-ENSG00000164821	TlK3bg	Prostate cancer	DEFA4	Weighted median	7	0.00157009	0.0263726	0.952526	-0.0501201	0.0532603	1.00157	0.951115	1.0547
eqtl-a-ENSG00000164821	TlK3bg	Prostate cancer	DEFA4	Inverse variance weighted	7	0.00470253	0.0212201	0.824619	-0.0368888	0.0462939	1.00471	0.963783	1.04738
eqtl-a-ENSG00000164821	TlK3bg	Prostate cancer	DEFA4	Simple mode	7	0.00599168	0.0405165	0.88728	-0.0734206	0.085404	1.00601	0.92921	1.08916
eqtl-a-ENSG00000164821	TlK3bg	Prostate cancer	DEFA4	Weighted mode	7	0.010621	0.033584	0.762523	-0.0552036	0.0764457	1.01068	0.946292	1.07944
eqtl-a-ENSG00000101442	TlK3bg	Prostate cancer	ACTR5	MR Egger	4	0.00628793	0.0828625	0.946419	-0.156123	0.168698	1.00631	0.855454	1.18376
eqtl-a-ENSG00000101442	TlK3bg	Prostate cancer	ACTR5	Weighted median	4	-0.00193103	0.0133076	0.884627	-0.028014	0.0241519	0.998071	0.972375	1.02445
eqtl-a-ENSG00000101442	TlK3bg	Prostate cancer	ACTR5	Inverse variance weighted	4	-0.000780605	0.0139239	0.955292	-0.0280715	0.0265103	0.99922	0.972319	1.02686
eqtl-a-ENSG00000101442	TlK3bg	Prostate cancer	ACTR5	Simple mode	4	-0.055278	0.0363637	0.225804	-0.126551	0.0159949	0.946222	0.881129	1.01612
eqtl-a-ENSG00000101442	TlK3bg	Prostate cancer	ACTR5	Weighted mode	4	0.00122297	0.013378	0.932924	-0.0249978	0.0274438	1.00122	0.975312	1.02782
eqtl-a-ENSG00000104549	TlK3bg	Prostate cancer	SQLE	MR Egger	4	-0.0591104	0.0989104	0.61075	-0.252975	0.134754	0.942603	0.776487	1.14426
eqtl-a-ENSG00000104549	TlK3bg	Prostate cancer	SQLE	Weighted median	4	-0.0196564	0.0246272	0.424778	-0.0679257	0.0286128	0.980536	0.93433	1.02903
eqtl-a-ENSG00000104549	TlK3bg	Prostate cancer	SQLE	Inverse variance weighted	4	-0.00613447	0.0493896	0.901152	-0.102938	0.0906692	0.993884	0.902183	1.09491
eqtl-a-ENSG00000104549	TlK3bg	Prostate cancer	SQLE	Simple mode	4	-0.033008	0.0320164	0.378392	-0.0957601	0.029744	0.967531	0.908682	1.03019
eqtl-a-ENSG00000104549	TlK3bg	Prostate cancer	SQLE	Weighted mode	4	-0.0212762	0.0267607	0.484674	-0.0737271	0.0311747	0.978949	0.928925	1.03167
eqtl-a-ENSG00000153317	TlK3bg	Prostate cancer	ASAP1	MR Egger	3	-0.0270049	0.0323361	0.557041	-0.0903836	0.0363738	0.973356	0.913581	1.03704
eqtl-a-ENSG00000153317	TlK3bg	Prostate cancer	ASAP1	Weighted median	3	0.00288349	0.0129963	0.824415	-0.0225892	0.0283562	1.00289	0.977664	1.02876
eqtl-a-ENSG00000153317	TlK3bg	Prostate cancer	ASAP1	Inverse variance weighted	3	0.0030883	0.0125128	0.805055	-0.0214369	0.0276135	1.00309	0.978791	1.028
eqtl-a-ENSG00000153317	TlK3bg	Prostate cancer	ASAP1	Simple mode	3	0.0285736	0.0224407	0.330891	-0.0154103	0.0725574	1.02899	0.984708	1.07525
eqtl-a-ENSG00000153317	TlK3bg	Prostate cancer	ASAP1	Weighted mode	3	-0.00556066	0.0148898	0.74468	-0.0347446	0.0236233	0.994455	0.965852	1.0239
eqtl-a-ENSG00000035681	TlK3bg	Prostate cancer	NSMAF	Inverse variance weighted	2	-0.0104959	0.0127005	0.408569	-0.0353888	0.0143971	0.989559	0.96523	1.0145
eqtl-a-ENSG00000123124	TlK3bg	Prostate cancer	WWP1	MR Egger	3	0.022251	0.0313438	0.606989	-0.0391828	0.0836849	1.0225	0.961575	1.08729
eqtl-a-ENSG00000123124	TlK3bg	Prostate cancer	WWP1	Weighted median	3	0.0170684	0.018278	0.350396	-0.0187565	0.0528933	1.01721	0.981418	1.05432
eqtl-a-ENSG00000123124	TlK3bg	Prostate cancer	WWP1	Inverse variance weighted	3	0.0141752	0.0179202	0.428935	-0.0209485	0.0492989	1.01428	0.979269	1.05053
eqtl-a-ENSG00000123124	TlK3bg	Prostate cancer	WWP1	Simple mode	3	0.0280996	0.0309791	0.460122	-0.0326194	0.0888186	1.0285	0.967907	1.09288
eqtl-a-ENSG00000123124	TlK3bg	Prostate cancer	WWP1	Weighted mode	3	0.0174857	0.019328	0.461122	-0.0203973	0.0553686	1.01764	0.979809	1.05693
eqtl-a-ENSG00000175445	TlK3bg	Prostate cancer	LPL	MR Egger	6	0.0644697	0.0234998	0.0517237	0.01841	0.110529	1.06659	1.01858	1.11687
eqtl-a-ENSG00000175445	TlK3bg	Prostate cancer	LPL	Weighted median	6	0.0335223	0.0134371	0.0126045	0.00718555	0.0598591	1.03409	1.00721	1.06169
eqtl-a-ENSG00000175445	TlK3bg	Prostate cancer	LPL	Inverse variance weighted	6	0.0276512	0.0181404	0.127437	-0.007904	0.0632064	1.02804	0.992127	1.06525
eqtl-a-ENSG00000175445	TlK3bg	Prostate cancer	LPL	Simple mode	6	0.0171306	0.0228726	0.487598	-0.0276996	0.0619609	1.01728	0.972681	1.06392
eqtl-a-ENSG00000175445	TlK3bg	Prostate cancer	LPL	Weighted mode	6	0.0417334	0.0138596	0.0297163	0.0145686	0.0688982	1.04262	1.01468	1.07133
eqtl-a-ENSG00000178860	TlK3bg	Prostate cancer	MSC	MR Egger	5	-0.0042747	0.01494	0.793404	-0.0335572	0.0250078	0.995734	0.967	1.02532
eqtl-a-ENSG00000178860	TlK3bg	Prostate cancer	MSC	Weighted median	5	0.015528	0.0098902	0.116406	-0.00385678	0.0349128	1.01565	0.996151	1.03553
eqtl-a-ENSG00000178860	TlK3bg	Prostate cancer	MSC	Inverse variance weighted	5	0.0187668	0.011376	0.0990077	-0.00353016	0.0410638	1.01894	0.996476	1.04192
eqtl-a-ENSG00000178860	TlK3bg	Prostate cancer	MSC	Simple mode	5	0.0117213	0.0183679	0.558086	-0.0242798	0.0477223	1.01179	0.976013	1.04888
eqtl-a-ENSG00000178860	TlK3bg	Prostate cancer	MSC	Weighted mode	5	0.0147819	0.00968495	0.201643	-0.0042006	0.0337644	1.01489	0.995808	1.03434
eqtl-a-ENSG00000104324	TlK3bg	Prostate cancer	CPQ	MR Egger	4	-0.00721138	0.0188371	0.738703	-0.044132	0.0297093	0.992815	0.956828	1.03015
eqtl-a-ENSG00000104324	TlK3bg	Prostate cancer	CPQ	Weighted median	4	-0.0192026	0.0122632	0.11738	-0.0432386	0.00483338	0.980981	0.957683	1.00485
eqtl-a-ENSG00000104324	TlK3bg	Prostate cancer	CPQ	Inverse variance weighted	4	-0.0221236	0.0111322	0.046883	-0.0439427	-0.00030453	0.978119	0.957009	0.999696
eqtl-a-ENSG00000104324	TlK3bg	Prostate cancer	CPQ	Simple mode	4	-0.0461124	0.0168019	0.0710711	-0.0790442	-0.0131806	0.954935	0.923999	0.986906
eqtl-a-ENSG00000104324	TlK3bg	Prostate cancer	CPQ	Weighted mode	4	-0.0180308	0.0127988	0.253654	-0.0431164	0.00705472	0.982131	0.9578	1.00708
eqtl-a-ENSG00000172164	TlK3bg	Prostate cancer	SNTB1	MR Egger	5	-0.00490586	0.0415562	0.913486	-0.0863561	0.0765444	0.995106	0.917268	1.07955
eqtl-a-ENSG00000172164	TlK3bg	Prostate cancer	SNTB1	Weighted median	5	-0.0182658	0.0292021	0.531646	-0.0755019	0.0389704	0.9819	0.927278	1.03974
eqtl-a-ENSG00000172164	TlK3bg	Prostate cancer	SNTB1	Inverse variance weighted	5	-0.0267695	0.0229451	0.243341	-0.0717419	0.0182029	0.973586	0.930771	1.01837
eqtl-a-ENSG00000172164	TlK3bg	Prostate cancer	SNTB1	Simple mode	5	-0.0177132	0.0438053	0.706634	-0.103572	0.0681452	0.982443	0.901611	1.07052
eqtl-a-ENSG00000172164	TlK3bg	Prostate cancer	SNTB1	Weighted mode	5	0.000818648	0.0322656	0.980973	-0.0624218	0.0640591	1.00082	0.939486	1.06616
eqtl-a-ENSG00000248538	TlK3bg	Prostate cancer	PPP1R3B-DT	MR Egger	3	0.0304949	0.0211459	0.385983	-0.0109512	0.0719409	1.03096	0.989109	1.07459
eqtl-a-ENSG00000248538	TlK3bg	Prostate cancer	PPP1R3B-DT	Weighted median	3	0.0365776	0.0143838	0.0109914	0.00838537	0.0647699	1.03725	1.00842	1.06691
eqtl-a-ENSG00000248538	TlK3bg	Prostate cancer	PPP1R3B-DT	Inverse variance weighted	3	0.0421613	0.0138041	0.00225621	0.0151052	0.0692174	1.04306	1.01522	1.07167
eqtl-a-ENSG00000248538	TlK3bg	Prostate cancer	PPP1R3B-DT	Simple mode	3	0.0380265	0.0277002	0.303481	-0.0162659	0.0923189	1.03876	0.983866	1.09671
eqtl-a-ENSG00000248538	TlK3bg	Prostate cancer	PPP1R3B-DT	Weighted mode	3	0.0358917	0.0150734	0.140211	0.00634792	0.0654355	1.03654	1.00637	1.06762
eqtl-a-ENSG00000134014	TlK3bg	Prostate cancer	ELP3	MR Egger	4	0.0423228	0.0485661	0.475395	-0.0528667	0.137512	1.04323	0.948506	1.14742
eqtl-a-ENSG00000134014	TlK3bg	Prostate cancer	ELP3	Weighted median	4	0.00396071	0.00988489	0.688653	-0.0154137	0.0233351	1.00397	0.984705	1.02361
eqtl-a-ENSG00000134014	TlK3bg	Prostate cancer	ELP3	Inverse variance weighted	4	0.00287628	0.0127101	0.820969	-0.0220356	0.0277881	1.00288	0.978205	1.02818
eqtl-a-ENSG00000134014	TlK3bg	Prostate cancer	ELP3	Simple mode	4	0.0133323	0.0156633	0.457216	-0.0173677	0.0440323	1.01342	0.982782	1.04502
eqtl-a-ENSG00000134014	TlK3bg	Prostate cancer	ELP3	Weighted mode	4	0.00555935	0.010021	0.617732	-0.0140818	0.0252005	1.00557	0.986017	1.02552
eqtl-a-ENSG00000104714	TlK3bg	Prostate cancer	ERICH1	MR Egger	5	-0.00335303	0.0193376	0.873381	-0.0412548	0.0345487	0.996653	0.959585	1.03515
eqtl-a-ENSG00000104714	TlK3bg	Prostate cancer	ERICH1	Weighted median	5	-0.00640481	0.0119034	0.590532	-0.0297355	0.0169259	0.993616	0.970702	1.01707
eqtl-a-ENSG00000104714	TlK3bg	Prostate cancer	ERICH1	Inverse variance weighted	5	-0.00682474	0.0107118	0.524046	-0.0278199	0.0141704	0.993198	0.972563	1.01427
eqtl-a-ENSG00000104714	TlK3bg	Prostate cancer	ERICH1	Simple mode	5	-0.0154088	0.0165558	0.404684	-0.0478582	0.0170406	0.984709	0.953269	1.01719
eqtl-a-ENSG00000104714	TlK3bg	Prostate cancer	ERICH1	Weighted mode	5	-0.00637968	0.0123228	0.631974	-0.0305324	0.017773	0.993641	0.969929	1.01793
eqtl-a-ENSG00000126581	TlK3bg	Prostate cancer	BECN1	MR Egger	4	0.0130305	0.0209963	0.598153	-0.0281222	0.0541832	1.01312	0.97227	1.05568
eqtl-a-ENSG00000126581	TlK3bg	Prostate cancer	BECN1	Weighted median	4	0.0236913	0.0127404	0.0629504	-0.00127988	0.0486625	1.02397	0.998721	1.04987
eqtl-a-ENSG00000126581	TlK3bg	Prostate cancer	BECN1	Inverse variance weighted	4	0.0235627	0.0133654	0.077906	-0.00263341	0.0497588	1.02384	0.99737	1.05102
eqtl-a-ENSG00000126581	TlK3bg	Prostate cancer	BECN1	Simple mode	4	0.0105253	0.0251768	0.704029	-0.0388212	0.0598717	1.01058	0.961923	1.0617
eqtl-a-ENSG00000126581	TlK3bg	Prostate cancer	BECN1	Weighted mode	4	0.0248186	0.0135913	0.165316	-0.00182026	0.0514575	1.02513	0.998181	1.0528
eqtl-a-ENSG00000159674	TlK3bg	Prostate cancer	SPON2	MR Egger	8	0.0185972	0.0296169	0.553186	-0.0394519	0.0766462	1.01877	0.961316	1.07966
eqtl-a-ENSG00000159674	TlK3bg	Prostate cancer	SPON2	Weighted median	8	-0.000434398	0.0193143	0.982056	-0.0382905	0.0374217	0.999566	0.962433	1.03813
eqtl-a-ENSG00000159674	TlK3bg	Prostate cancer	SPON2	Inverse variance weighted	8	-0.0113661	0.0157856	0.471506	-0.0423059	0.0195737	0.988698	0.958577	1.01977
eqtl-a-ENSG00000159674	TlK3bg	Prostate cancer	SPON2	Simple mode	8	-0.0113411	0.0318223	0.732049	-0.0737128	0.0510306	0.988723	0.928938	1.05236
eqtl-a-ENSG00000159674	TlK3bg	Prostate cancer	SPON2	Weighted mode	8	0.00173344	0.0197469	0.932508	-0.0369706	0.0404374	1.00173	0.963705	1.04127
eqtl-a-ENSG00000206561	TlK3bg	Prostate cancer	COLQ	MR Egger	10	0.0297783	0.0242699	0.254717	-0.0177907	0.0773473	1.03023	0.982367	1.08042
eqtl-a-ENSG00000206561	TlK3bg	Prostate cancer	COLQ	Weighted median	10	0.0248823	0.0133476	0.0622959	-0.00127892	0.0510435	1.02519	0.998722	1.05237
eqtl-a-ENSG00000206561	TlK3bg	Prostate cancer	COLQ	Inverse variance weighted	10	0.00861526	0.0168903	0.610002	-0.0244898	0.0417203	1.00865	0.975808	1.0426
eqtl-a-ENSG00000206561	TlK3bg	Prostate cancer	COLQ	Simple mode	10	0.0260975	0.0314792	0.428521	-0.0356017	0.0877967	1.02644	0.965025	1.09177
eqtl-a-ENSG00000206561	TlK3bg	Prostate cancer	COLQ	Weighted mode	10	0.0260975	0.0138805	0.0927845	-0.0011084	0.0533033	1.02644	0.998892	1.05475
eqtl-a-ENSG00000106853	TlK3bg	Prostate cancer	PTGR1	MR Egger	3	-0.0554139	0.0380551	0.383101	-0.130002	0.0191741	0.946093	0.878094	1.01936
eqtl-a-ENSG00000106853	TlK3bg	Prostate cancer	PTGR1	Weighted median	3	0.00453471	0.0187983	0.809376	-0.0323099	0.0413793	1.00455	0.968207	1.04225
eqtl-a-ENSG00000106853	TlK3bg	Prostate cancer	PTGR1	Inverse variance weighted	3	0.011855	0.0264075	0.653486	-0.0399037	0.0636136	1.01193	0.960882	1.06568
eqtl-a-ENSG00000106853	TlK3bg	Prostate cancer	PTGR1	Simple mode	3	0.0109025	0.0322501	0.767506	-0.0523078	0.0741127	1.01096	0.949037	1.07693
eqtl-a-ENSG00000106853	TlK3bg	Prostate cancer	PTGR1	Weighted mode	3	0.00345649	0.0187102	0.870471	-0.0332155	0.0401285	1.00346	0.96733	1.04094
eqtl-a-ENSG00000165097	TlK3bg	Prostate cancer	KDM1B	MR Egger	3	-0.0557124	0.0992519	0.674372	-0.250246	0.138821	0.945811	0.778609	1.14892
eqtl-a-ENSG00000165097	TlK3bg	Prostate cancer	KDM1B	Weighted median	3	0.00891441	0.0165356	0.589815	-0.0234954	0.0413242	1.00895	0.976778	1.04219
eqtl-a-ENSG00000165097	TlK3bg	Prostate cancer	KDM1B	Inverse variance weighted	3	0.0138199	0.0223705	0.536725	-0.0300263	0.0576661	1.01392	0.97042	1.05936
eqtl-a-ENSG00000165097	TlK3bg	Prostate cancer	KDM1B	Simple mode	3	0.00321645	0.0209846	0.892248	-0.0379134	0.0443463	1.00322	0.962796	1.04534
eqtl-a-ENSG00000165097	TlK3bg	Prostate cancer	KDM1B	Weighted mode	3	0.00898792	0.0166673	0.643712	-0.02368	0.0416558	1.00903	0.976598	1.04254
eqtl-a-ENSG00000106771	TlK3bg	Prostate cancer	TMEM245	MR Egger	6	0.0780337	0.0245416	0.0335464	0.0299322	0.126135	1.08116	1.03038	1.13444
eqtl-a-ENSG00000106771	TlK3bg	Prostate cancer	TMEM245	Weighted median	6	0.0287858	0.011259	0.0105674	0.00671811	0.0508535	1.0292	1.00674	1.05217
eqtl-a-ENSG00000106771	TlK3bg	Prostate cancer	TMEM245	Inverse variance weighted	6	0.0238542	0.0122857	0.0521825	-0.000225751	0.0479341	1.02414	0.999774	1.0491
eqtl-a-ENSG00000106771	TlK3bg	Prostate cancer	TMEM245	Simple mode	6	0.0239058	0.020056	0.286765	-0.0154041	0.0632156	1.02419	0.984714	1.06526
eqtl-a-ENSG00000106771	TlK3bg	Prostate cancer	TMEM245	Weighted mode	6	0.0294907	0.011261	0.0471643	0.00741912	0.0515624	1.02993	1.00745	1.05291
eqtl-a-ENSG00000086062	TlK3bg	Prostate cancer	B4GALT1	MR Egger	3	0.0335903	0.0361479	0.523337	-0.0372596	0.10444	1.03416	0.963426	1.11009
eqtl-a-ENSG00000086062	TlK3bg	Prostate cancer	B4GALT1	Weighted median	3	0.00994091	0.0130739	0.447036	-0.0156839	0.0355657	1.00999	0.984438	1.03621
eqtl-a-ENSG00000086062	TlK3bg	Prostate cancer	B4GALT1	Inverse variance weighted	3	0.00867771	0.0130458	0.505941	-0.0168921	0.0342476	1.00872	0.98325	1.03484
eqtl-a-ENSG00000086062	TlK3bg	Prostate cancer	B4GALT1	Simple mode	3	0.0126269	0.0163155	0.519937	-0.0193514	0.0446053	1.01271	0.980835	1.04562
eqtl-a-ENSG00000086062	TlK3bg	Prostate cancer	B4GALT1	Weighted mode	3	0.00983692	0.0145364	0.568366	-0.0186545	0.0383283	1.00989	0.981518	1.03907
eqtl-a-ENSG00000136783	TlK3bg	Prostate cancer	NIPSNAP3A	MR Egger	3	-0.0234526	0.0699174	0.793965	-0.160491	0.113586	0.97682	0.851726	1.12029
eqtl-a-ENSG00000136783	TlK3bg	Prostate cancer	NIPSNAP3A	Weighted median	3	-0.016717	0.013698	0.222314	-0.043565	0.010131	0.983422	0.95737	1.01018
eqtl-a-ENSG00000136783	TlK3bg	Prostate cancer	NIPSNAP3A	Inverse variance weighted	3	-0.0142115	0.0158865	0.37102	-0.045349	0.016926	0.985889	0.955664	1.01707
eqtl-a-ENSG00000136783	TlK3bg	Prostate cancer	NIPSNAP3A	Simple mode	3	-0.0196866	0.017815	0.384285	-0.0546039	0.0152307	0.980506	0.94686	1.01535
eqtl-a-ENSG00000136783	TlK3bg	Prostate cancer	NIPSNAP3A	Weighted mode	3	-0.0168392	0.0160476	0.404126	-0.0482926	0.0146141	0.983302	0.952855	1.01472
eqtl-a-ENSG00000148180	TlK3bg	Prostate cancer	GSN	MR Egger	9	-0.0351705	0.0245566	0.195183	-0.0833014	0.0129604	0.965441	0.920074	1.01304
eqtl-a-ENSG00000148180	TlK3bg	Prostate cancer	GSN	Weighted median	9	-0.0351306	0.0119327	0.00323944	-0.0585188	-0.0117425	0.965479	0.94316	0.988326
eqtl-a-ENSG00000148180	TlK3bg	Prostate cancer	GSN	Inverse variance weighted	9	-0.0328298	0.0140121	0.0191317	-0.0602936	-0.00536602	0.967703	0.941488	0.994648
eqtl-a-ENSG00000148180	TlK3bg	Prostate cancer	GSN	Simple mode	9	-0.03027	0.0359334	0.424036	-0.1007	0.0401596	0.970184	0.904205	1.04098
eqtl-a-ENSG00000148180	TlK3bg	Prostate cancer	GSN	Weighted mode	9	-0.0384813	0.0119923	0.0124463	-0.0619863	-0.0149763	0.96225	0.939896	0.985135
eqtl-a-ENSG00000086548	TlK3bg	Prostate cancer	CEACAM6	MR Egger	7	-0.049704	0.0398114	0.267125	-0.127734	0.0283264	0.951511	0.880087	1.02873
eqtl-a-ENSG00000086548	TlK3bg	Prostate cancer	CEACAM6	Weighted median	7	-0.00788418	0.0235554	0.737846	-0.0540528	0.0382844	0.992147	0.947382	1.03903
eqtl-a-ENSG00000086548	TlK3bg	Prostate cancer	CEACAM6	Inverse variance weighted	7	0.01254	0.0190636	0.510666	-0.0248246	0.0499046	1.01262	0.975481	1.05117
eqtl-a-ENSG00000086548	TlK3bg	Prostate cancer	CEACAM6	Simple mode	7	0.0572675	0.0422424	0.224001	-0.0255275	0.140063	1.05894	0.974796	1.15035
eqtl-a-ENSG00000086548	TlK3bg	Prostate cancer	CEACAM6	Weighted mode	7	-0.0181269	0.0268744	0.525112	-0.0708008	0.034547	0.982036	0.931647	1.03515
eqtl-a-ENSG00000012223	TlK3bg	Prostate cancer	LTF	MR Egger	7	-0.000795383	0.0827188	0.9927	-0.162924	0.161333	0.999205	0.849656	1.17508
eqtl-a-ENSG00000012223	TlK3bg	Prostate cancer	LTF	Weighted median	7	0.0342328	0.0257938	0.184452	-0.016323	0.0847886	1.03483	0.983809	1.08849
eqtl-a-ENSG00000012223	TlK3bg	Prostate cancer	LTF	Inverse variance weighted	7	0.0277394	0.020044	0.166382	-0.0115469	0.0670257	1.02813	0.988519	1.06932
eqtl-a-ENSG00000012223	TlK3bg	Prostate cancer	LTF	Simple mode	7	0.0474334	0.0373243	0.250831	-0.0257222	0.120589	1.04858	0.974606	1.12816
eqtl-a-ENSG00000012223	TlK3bg	Prostate cancer	LTF	Weighted mode	7	0.0384783	0.0323102	0.278665	-0.0248498	0.101806	1.03923	0.975456	1.10717
eqtl-a-ENSG00000118113	TlK3bg	Prostate cancer	MMP8	MR Egger	6	0.0652502	0.125962	0.631781	-0.181636	0.312136	1.06743	0.833905	1.36634
eqtl-a-ENSG00000118113	TlK3bg	Prostate cancer	MMP8	Weighted median	6	0.0370718	0.0303106	0.221306	-0.022337	0.0964806	1.03777	0.977911	1.10129
eqtl-a-ENSG00000118113	TlK3bg	Prostate cancer	MMP8	Inverse variance weighted	6	0.0450817	0.0230942	0.0509291	-0.000182986	0.0903464	1.04611	0.999817	1.09455
eqtl-a-ENSG00000118113	TlK3bg	Prostate cancer	MMP8	Simple mode	6	0.0244401	0.0440015	0.60253	-0.0618029	0.110683	1.02474	0.940068	1.11704
eqtl-a-ENSG00000118113	TlK3bg	Prostate cancer	MMP8	Weighted mode	6	0.035667	0.0410319	0.424464	-0.0447556	0.11609	1.03631	0.956231	1.1231
eqtl-a-ENSG00000173391	TlK3bg	Prostate cancer	OLR1	MR Egger	6	-0.0643211	0.112498	0.598086	-0.284818	0.156176	0.937704	0.752151	1.16903
eqtl-a-ENSG00000173391	TlK3bg	Prostate cancer	OLR1	Weighted median	6	0.0423493	0.0295564	0.151907	-0.0155813	0.10028	1.04326	0.98454	1.10548
eqtl-a-ENSG00000173391	TlK3bg	Prostate cancer	OLR1	Inverse variance weighted	6	0.0383865	0.0245482	0.117883	-0.00972788	0.0865009	1.03913	0.990319	1.09035
eqtl-a-ENSG00000173391	TlK3bg	Prostate cancer	OLR1	Simple mode	6	0.0439871	0.0495758	0.415568	-0.0531815	0.141156	1.04497	0.948208	1.1516
eqtl-a-ENSG00000173391	TlK3bg	Prostate cancer	OLR1	Weighted mode	6	0.0439871	0.0577809	0.480836	-0.0692635	0.157238	1.04497	0.933081	1.17027
eqtl-a-ENSG00000124469	TlK3bg	Prostate cancer	CEACAM8	MR Egger	7	-0.0468097	0.0408752	0.303972	-0.126925	0.0333057	0.954269	0.8808	1.03387
eqtl-a-ENSG00000124469	TlK3bg	Prostate cancer	CEACAM8	Weighted median	7	0.0207213	0.0193097	0.283224	-0.0171256	0.0585682	1.02094	0.98302	1.06032
eqtl-a-ENSG00000124469	TlK3bg	Prostate cancer	CEACAM8	Inverse variance weighted	7	0.0161534	0.0156104	0.300772	-0.0144431	0.0467498	1.01628	0.985661	1.04786
eqtl-a-ENSG00000124469	TlK3bg	Prostate cancer	CEACAM8	Simple mode	7	0.0438122	0.0337439	0.241828	-0.0223259	0.10995	1.04479	0.977922	1.11622
eqtl-a-ENSG00000124469	TlK3bg	Prostate cancer	CEACAM8	Weighted mode	7	-0.0171657	0.0264254	0.540014	-0.0689595	0.0346282	0.982981	0.933365	1.03523
eqtl-a-ENSG00000100448	TlK3bg	Prostate cancer	CTSG	MR Egger	13	0.024933	0.0167934	0.165709	-0.00798214	0.0578481	1.02525	0.99205	1.05955
eqtl-a-ENSG00000100448	TlK3bg	Prostate cancer	CTSG	Weighted median	13	0.0181334	0.0132418	0.170873	-0.00782057	0.0440874	1.0183	0.99221	1.04507
eqtl-a-ENSG00000100448	TlK3bg	Prostate cancer	CTSG	Inverse variance weighted	13	0.0139487	0.0108408	0.198201	-0.00729916	0.0351966	1.01405	0.992727	1.03582
eqtl-a-ENSG00000100448	TlK3bg	Prostate cancer	CTSG	Simple mode	13	0.0343116	0.0285255	0.252235	-0.0215984	0.0902216	1.03491	0.978633	1.09442
eqtl-a-ENSG00000100448	TlK3bg	Prostate cancer	CTSG	Weighted mode	13	0.0210902	0.0132041	0.136193	-0.00478977	0.0469703	1.02131	0.995222	1.04809
eqtl-a-ENSG00000005381	TlK3bg	Prostate cancer	MPO	MR Egger	8	5.01678e-05	0.121637	0.999684	-0.238358	0.238458	1.00005	0.787921	1.26929
eqtl-a-ENSG00000005381	TlK3bg	Prostate cancer	MPO	Weighted median	8	0.0289441	0.0328198	0.377826	-0.0353827	0.0932708	1.02937	0.965236	1.09776
eqtl-a-ENSG00000005381	TlK3bg	Prostate cancer	MPO	Inverse variance weighted	8	0.0175408	0.0282882	0.53521	-0.0379042	0.0729857	1.0177	0.962805	1.07572
eqtl-a-ENSG00000005381	TlK3bg	Prostate cancer	MPO	Simple mode	8	0.0296705	0.054772	0.604824	-0.0776826	0.137024	1.03012	0.925258	1.14686
eqtl-a-ENSG00000005381	TlK3bg	Prostate cancer	MPO	Weighted mode	8	0.0380087	0.0481016	0.455356	-0.0562706	0.132288	1.03874	0.945283	1.14144
eqtl-a-ENSG00000148346	TlK3bg	Prostate cancer	LCN2	MR Egger	6	-0.0825085	0.0788801	0.354604	-0.237113	0.0720964	0.920804	0.788902	1.07476
eqtl-a-ENSG00000148346	TlK3bg	Prostate cancer	LCN2	Weighted median	6	0.0289066	0.0233406	0.215543	-0.016841	0.0746542	1.02933	0.9833	1.07751
eqtl-a-ENSG00000148346	TlK3bg	Prostate cancer	LCN2	Inverse variance weighted	6	0.017195	0.018257	0.34628	-0.0185888	0.0529788	1.01734	0.981583	1.05441
eqtl-a-ENSG00000148346	TlK3bg	Prostate cancer	LCN2	Simple mode	6	0.0316522	0.0346384	0.402742	-0.0362391	0.0995435	1.03216	0.96441	1.10467
eqtl-a-ENSG00000148346	TlK3bg	Prostate cancer	LCN2	Weighted mode	6	0.0312074	0.0332824	0.391469	-0.0340261	0.0964408	1.0317	0.966546	1.10124
eqtl-a-ENSG00000179869	TlK3bg	Prostate cancer	ABCA13	MR Egger	6	-0.0695962	0.0603594	0.313111	-0.187901	0.0487082	0.93277	0.828697	1.04991
eqtl-a-ENSG00000179869	TlK3bg	Prostate cancer	ABCA13	Weighted median	6	-0.0157111	0.0292614	0.591322	-0.0730635	0.0416413	0.984412	0.929542	1.04252
eqtl-a-ENSG00000179869	TlK3bg	Prostate cancer	ABCA13	Inverse variance weighted	6	0.00105911	0.0231745	0.963548	-0.0443629	0.0464811	1.00106	0.956607	1.04758
eqtl-a-ENSG00000179869	TlK3bg	Prostate cancer	ABCA13	Simple mode	6	0.0571388	0.0520728	0.322528	-0.0449239	0.159201	1.0588	0.95607	1.17257
eqtl-a-ENSG00000179869	TlK3bg	Prostate cancer	ABCA13	Weighted mode	6	-0.0309252	0.0342646	0.408143	-0.0980838	0.0362333	0.969548	0.906573	1.0369
eqtl-a-ENSG00000164047	TlK3bg	Prostate cancer	CAMP	MR Egger	8	-0.0159367	0.0909813	0.866712	-0.19426	0.162387	0.98419	0.823444	1.17631
eqtl-a-ENSG00000164047	TlK3bg	Prostate cancer	CAMP	Weighted median	8	0.0337537	0.0257779	0.190398	-0.016771	0.0842784	1.03433	0.983369	1.08793
eqtl-a-ENSG00000164047	TlK3bg	Prostate cancer	CAMP	Inverse variance weighted	8	0.0480182	0.0215475	0.0258485	0.00578508	0.0902512	1.04919	1.0058	1.09445
eqtl-a-ENSG00000164047	TlK3bg	Prostate cancer	CAMP	Simple mode	8	0.0370541	0.0390632	0.37443	-0.0395097	0.113618	1.03775	0.961261	1.12032
eqtl-a-ENSG00000164047	TlK3bg	Prostate cancer	CAMP	Weighted mode	8	0.0361042	0.0334453	0.31615	-0.0294486	0.101657	1.03676	0.970981	1.107
eqtl-a-ENSG00000134827	TlK3bg	Prostate cancer	TCN1	MR Egger	9	-0.167548	0.0607764	0.0282259	-0.28667	-0.0484266	0.845736	0.750759	0.952727
eqtl-a-ENSG00000134827	TlK3bg	Prostate cancer	TCN1	Weighted median	9	-0.0562791	0.0247011	0.0227025	-0.104693	-0.00786495	0.945275	0.900601	0.992166
eqtl-a-ENSG00000134827	TlK3bg	Prostate cancer	TCN1	Inverse variance weighted	9	-0.0112047	0.0297297	0.706258	-0.0694749	0.0470655	0.988858	0.932884	1.04819
eqtl-a-ENSG00000134827	TlK3bg	Prostate cancer	TCN1	Simple mode	9	-0.0403464	0.0380533	0.319985	-0.114931	0.034238	0.960457	0.891428	1.03483
eqtl-a-ENSG00000134827	TlK3bg	Prostate cancer	TCN1	Weighted mode	9	-0.0530566	0.0249667	0.0662977	-0.101991	-0.00412178	0.948326	0.903037	0.995887
eqtl-a-ENSG00000101425	TlK3bg	Prostate cancer	BPI	MR Egger	11	-0.0436382	0.0159734	0.0231514	-0.0749461	-0.0123303	0.9573	0.927793	0.987745
eqtl-a-ENSG00000101425	TlK3bg	Prostate cancer	BPI	Weighted median	11	-0.0234516	0.0118489	0.0477901	-0.0466754	-0.00022786	0.976821	0.954397	0.999772
eqtl-a-ENSG00000101425	TlK3bg	Prostate cancer	BPI	Inverse variance weighted	11	-0.00921693	0.0102923	0.370509	-0.0293898	0.0109559	0.990825	0.971038	1.01102
eqtl-a-ENSG00000101425	TlK3bg	Prostate cancer	BPI	Simple mode	11	0.0577322	0.0296797	0.0803887	-0.000439992	0.115904	1.05943	0.99956	1.12289
eqtl-a-ENSG00000101425	TlK3bg	Prostate cancer	BPI	Weighted mode	11	-0.0246005	0.0116146	0.0602197	-0.0473651	-0.00183583	0.9757	0.953739	0.998166
eqtl-a-ENSG00000169397	TlK3bg	Prostate cancer	RNASE3	MR Egger	6	-0.0131083	0.0150643	0.433316	-0.0426343	0.0164176	0.986977	0.958262	1.01655
eqtl-a-ENSG00000169397	TlK3bg	Prostate cancer	RNASE3	Weighted median	6	-0.0101339	0.0112598	0.368116	-0.0322031	0.0119353	0.989917	0.96831	1.01201
eqtl-a-ENSG00000169397	TlK3bg	Prostate cancer	RNASE3	Inverse variance weighted	6	-0.0177109	0.00886518	0.0457381	-0.0350866	-0.000335122	0.982445	0.965522	0.999665
eqtl-a-ENSG00000169397	TlK3bg	Prostate cancer	RNASE3	Simple mode	6	-0.0293497	0.0190429	0.183893	-0.0666739	0.0079744	0.971077	0.9355	1.00801
eqtl-a-ENSG00000169397	TlK3bg	Prostate cancer	RNASE3	Weighted mode	6	-0.0187714	0.0107916	0.142446	-0.0399229	0.00238009	0.981404	0.960864	1.00238
eqtl-a-ENSG00000167136	TlK3bg	Prostate cancer	ENDOG	MR Egger	5	0.00637779	0.0405183	0.884923	-0.073038	0.0857936	1.0064	0.929566	1.08958
eqtl-a-ENSG00000167136	TlK3bg	Prostate cancer	ENDOG	Weighted median	5	-0.00831757	0.0126234	0.509958	-0.0330594	0.0164242	0.991717	0.967481	1.01656
eqtl-a-ENSG00000167136	TlK3bg	Prostate cancer	ENDOG	Inverse variance weighted	5	-0.0103192	0.0113459	0.363079	-0.0325571	0.0119187	0.989734	0.967967	1.01199
eqtl-a-ENSG00000167136	TlK3bg	Prostate cancer	ENDOG	Simple mode	5	-0.00673373	0.0163455	0.701487	-0.038771	0.0253035	0.993289	0.961971	1.02563
eqtl-a-ENSG00000167136	TlK3bg	Prostate cancer	ENDOG	Weighted mode	5	-0.00804165	0.0132223	0.575905	-0.0339574	0.0178741	0.991991	0.966613	1.01803
eqtl-a-ENSG00000147853	TlK3bg	Prostate cancer	AK3	MR Egger	5	-0.00439362	0.0342929	0.90616	-0.0716078	0.0628205	0.995616	0.930896	1.06484
eqtl-a-ENSG00000147853	TlK3bg	Prostate cancer	AK3	Weighted median	5	-0.00138708	0.0119575	0.907652	-0.0248239	0.0220497	0.998614	0.975482	1.02229
eqtl-a-ENSG00000147853	TlK3bg	Prostate cancer	AK3	Inverse variance weighted	5	-0.0028045	0.0115381	0.807956	-0.0254192	0.0198102	0.997199	0.974901	1.02001
eqtl-a-ENSG00000147853	TlK3bg	Prostate cancer	AK3	Simple mode	5	-0.0106603	0.015882	0.538849	-0.041789	0.0204683	0.989396	0.959072	1.02068
eqtl-a-ENSG00000147853	TlK3bg	Prostate cancer	AK3	Weighted mode	5	-0.000386783	0.0107503	0.973023	-0.0214573	0.0206837	0.999613	0.978771	1.0209
eqtl-a-ENSG00000155158	TlK3bg	Prostate cancer	TTC39B	MR Egger	7	0.0133914	0.0165137	0.454262	-0.0189755	0.0457583	1.01348	0.981203	1.04682
eqtl-a-ENSG00000155158	TlK3bg	Prostate cancer	TTC39B	Weighted median	7	-0.000170911	0.0117738	0.988418	-0.0232475	0.0229057	0.999829	0.977021	1.02317
eqtl-a-ENSG00000155158	TlK3bg	Prostate cancer	TTC39B	Inverse variance weighted	7	-0.00550376	0.0106271	0.604529	-0.0263329	0.0153254	0.994511	0.974011	1.01544
eqtl-a-ENSG00000155158	TlK3bg	Prostate cancer	TTC39B	Simple mode	7	-0.0479571	0.0241224	0.0939666	-0.095237	-0.000677194	0.953175	0.909157	0.999323
eqtl-a-ENSG00000155158	TlK3bg	Prostate cancer	TTC39B	Weighted mode	7	-0.000778627	0.010849	0.945118	-0.0220426	0.0204854	0.999222	0.978199	1.0207
eqtl-a-ENSG00000228278	TlK3bg	Prostate cancer	ORM2	MR Egger	5	-0.0373427	0.0508016	0.515546	-0.136914	0.0622284	0.963346	0.872045	1.06421
eqtl-a-ENSG00000228278	TlK3bg	Prostate cancer	ORM2	Weighted median	5	-0.0303965	0.014463	0.035582	-0.0587439	-0.002049	0.970061	0.942948	0.997953
eqtl-a-ENSG00000228278	TlK3bg	Prostate cancer	ORM2	Inverse variance weighted	5	-0.0138672	0.0179378	0.43948	-0.0490252	0.0212909	0.986229	0.952157	1.02152
eqtl-a-ENSG00000228278	TlK3bg	Prostate cancer	ORM2	Simple mode	5	-0.0285435	0.0294345	0.387095	-0.0862352	0.0291482	0.97186	0.917378	1.02958
eqtl-a-ENSG00000228278	TlK3bg	Prostate cancer	ORM2	Weighted mode	5	-0.0357679	0.0141899	0.0653115	-0.0635801	-0.0079556	0.964864	0.938399	0.992076
eqtl-a-ENSG00000147852	TlK3bg	Prostate cancer	VLDLR	MR Egger	7	0.0216065	0.0159037	0.232356	-0.0095647	0.0527777	1.02184	0.990481	1.0542
eqtl-a-ENSG00000147852	TlK3bg	Prostate cancer	VLDLR	Weighted median	7	0.0169545	0.0109445	0.121351	-0.00449681	0.0384058	1.0171	0.995513	1.03915
eqtl-a-ENSG00000147852	TlK3bg	Prostate cancer	VLDLR	Inverse variance weighted	7	0.0166296	0.00970612	0.0866561	-0.00239443	0.0356536	1.01677	0.997608	1.0363
eqtl-a-ENSG00000147852	TlK3bg	Prostate cancer	VLDLR	Simple mode	7	0.02688	0.0164674	0.153733	-0.00539605	0.059156	1.02724	0.994618	1.06094
eqtl-a-ENSG00000147852	TlK3bg	Prostate cancer	VLDLR	Weighted mode	7	0.0181953	0.0110038	0.149303	-0.00337206	0.0397627	1.01836	0.996634	1.04056
eqtl-a-ENSG00000109689	TlK3bg	Prostate cancer	STIM2	MR Egger	3	0.0149348	0.0228435	0.631375	-0.0298384	0.0597081	1.01505	0.970602	1.06153
eqtl-a-ENSG00000109689	TlK3bg	Prostate cancer	STIM2	Weighted median	3	0.00725944	0.0154275	0.637961	-0.0229784	0.0374973	1.00729	0.977284	1.03821
eqtl-a-ENSG00000109689	TlK3bg	Prostate cancer	STIM2	Inverse variance weighted	3	0.00691574	0.0151213	0.64742	-0.0227221	0.0365536	1.00694	0.977534	1.03723
eqtl-a-ENSG00000109689	TlK3bg	Prostate cancer	STIM2	Simple mode	3	-0.0160214	0.0298878	0.645562	-0.0746015	0.0425587	0.984106	0.928113	1.04348
eqtl-a-ENSG00000109689	TlK3bg	Prostate cancer	STIM2	Weighted mode	3	0.00881255	0.0155292	0.627592	-0.0216246	0.0392497	1.00885	0.978608	1.04003
eqtl-a-ENSG00000244479	TlK3bg	Prostate cancer	OR2A1-AS1	MR Egger	3	-0.271376	0.13117	0.286633	-0.528469	-0.0142821	0.76233	0.589507	0.985819
eqtl-a-ENSG00000244479	TlK3bg	Prostate cancer	OR2A1-AS1	Weighted median	3	-0.0124593	0.0297411	0.675269	-0.0707518	0.0458331	0.987618	0.931693	1.0469
eqtl-a-ENSG00000244479	TlK3bg	Prostate cancer	OR2A1-AS1	Inverse variance weighted	3	-0.0105227	0.0373044	0.777886	-0.0836394	0.062594	0.989532	0.919763	1.06459
eqtl-a-ENSG00000244479	TlK3bg	Prostate cancer	OR2A1-AS1	Simple mode	3	-0.0101845	0.0439665	0.838358	-0.0963589	0.0759899	0.989867	0.908138	1.07895
eqtl-a-ENSG00000244479	TlK3bg	Prostate cancer	OR2A1-AS1	Weighted mode	3	-0.0121368	0.0363546	0.77025	-0.0833918	0.0591181	0.987937	0.919991	1.0609
eqtl-a-ENSG00000150347	TlK3bg	Prostate cancer	ARID5B	MR Egger	4	0.00653346	0.0489929	0.90612	-0.0894926	0.10256	1.00655	0.914395	1.108
eqtl-a-ENSG00000150347	TlK3bg	Prostate cancer	ARID5B	Weighted median	4	-0.000177814	0.0153636	0.990766	-0.0302904	0.0299348	0.999822	0.970164	1.03039
eqtl-a-ENSG00000150347	TlK3bg	Prostate cancer	ARID5B	Inverse variance weighted	4	-0.00456924	0.0244449	0.851723	-0.0524813	0.0433428	0.995441	0.948872	1.0443
eqtl-a-ENSG00000150347	TlK3bg	Prostate cancer	ARID5B	Simple mode	4	-0.0176388	0.0310008	0.60918	-0.0784004	0.0431228	0.982516	0.924594	1.04407
eqtl-a-ENSG00000150347	TlK3bg	Prostate cancer	ARID5B	Weighted mode	4	1.47938e-05	0.0152975	0.999289	-0.0299683	0.0299979	1.00001	0.970476	1.03045
eqtl-a-ENSG00000239335	TlK3bg	Prostate cancer	LLPH-DT	MR Egger	3	-0.0343846	0.0468632	0.597018	-0.126236	0.0574673	0.9662	0.881406	1.05915
eqtl-a-ENSG00000239335	TlK3bg	Prostate cancer	LLPH-DT	Weighted median	3	0.0128659	0.0120654	0.286269	-0.0107824	0.0365141	1.01295	0.989276	1.03719
eqtl-a-ENSG00000239335	TlK3bg	Prostate cancer	LLPH-DT	Inverse variance weighted	3	0.0135646	0.0115567	0.240499	-0.00908659	0.0362157	1.01366	0.990955	1.03688
eqtl-a-ENSG00000239335	TlK3bg	Prostate cancer	LLPH-DT	Simple mode	3	0.0304318	0.0238995	0.330881	-0.0164112	0.0772749	1.0309	0.983723	1.08034
eqtl-a-ENSG00000239335	TlK3bg	Prostate cancer	LLPH-DT	Weighted mode	3	0.0106934	0.0119494	0.46528	-0.0127274	0.0341141	1.01075	0.987353	1.0347
eqtl-a-ENSG00000251301	TlK3bg	Prostate cancer	LINC02384	MR Egger	3	-0.0266521	0.0371871	0.60412	-0.0995389	0.0462347	0.9737	0.905255	1.04732
eqtl-a-ENSG00000251301	TlK3bg	Prostate cancer	LINC02384	Weighted median	3	0.00445339	0.0112371	0.691876	-0.0175714	0.0264782	1.00446	0.982582	1.02683
eqtl-a-ENSG00000251301	TlK3bg	Prostate cancer	LINC02384	Inverse variance weighted	3	0.00483494	0.0107564	0.653075	-0.0162476	0.0259175	1.00485	0.983884	1.02626
eqtl-a-ENSG00000251301	TlK3bg	Prostate cancer	LINC02384	Simple mode	3	0.0213498	0.0167039	0.329489	-0.0113899	0.0540896	1.02158	0.988675	1.05558
eqtl-a-ENSG00000251301	TlK3bg	Prostate cancer	LINC02384	Weighted mode	3	-0.00145993	0.0126396	0.918597	-0.0262336	0.0233137	0.998541	0.974108	1.02359
eqtl-a-ENSG00000171860	TlK3bg	Prostate cancer	C3AR1	MR Egger	8	0.0110575	0.010415	0.32923	-0.00935592	0.031471	1.01112	0.990688	1.03197
eqtl-a-ENSG00000171860	TlK3bg	Prostate cancer	C3AR1	Weighted median	8	0.00833168	0.00711941	0.24189	-0.00562237	0.0222857	1.00837	0.994393	1.02254
eqtl-a-ENSG00000171860	TlK3bg	Prostate cancer	C3AR1	Inverse variance weighted	8	0.00799209	0.00655076	0.222455	-0.0048474	0.0208316	1.00802	0.995164	1.02105
eqtl-a-ENSG00000171860	TlK3bg	Prostate cancer	C3AR1	Simple mode	8	0.00815841	0.0154904	0.61469	-0.0222028	0.0385196	1.00819	0.978042	1.03927
eqtl-a-ENSG00000171860	TlK3bg	Prostate cancer	C3AR1	Weighted mode	8	0.00843928	0.00727205	0.283886	-0.00581395	0.0226925	1.00847	0.994203	1.02295
eqtl-a-ENSG00000092036	TlK3bg	Prostate cancer	HAUS4	MR Egger	10	0.0128884	0.0126748	0.338988	-0.0119543	0.0377311	1.01297	0.988117	1.03845
eqtl-a-ENSG00000092036	TlK3bg	Prostate cancer	HAUS4	Weighted median	10	-0.000862064	0.0113566	0.939492	-0.0231209	0.0213968	0.999138	0.977144	1.02163
eqtl-a-ENSG00000092036	TlK3bg	Prostate cancer	HAUS4	Inverse variance weighted	10	-0.000475011	0.00908385	0.958296	-0.0182794	0.0173293	0.999525	0.981887	1.01748
eqtl-a-ENSG00000092036	TlK3bg	Prostate cancer	HAUS4	Simple mode	10	-0.00596265	0.0155977	0.711127	-0.0365342	0.0246089	0.994055	0.964125	1.02491
eqtl-a-ENSG00000092036	TlK3bg	Prostate cancer	HAUS4	Weighted mode	10	-0.000319447	0.0113953	0.978247	-0.0226541	0.0220152	0.999681	0.977601	1.02226
eqtl-a-ENSG00000119723	TlK3bg	Prostate cancer	COQ6	MR Egger	3	0.0116842	0.0489285	0.850769	-0.0842157	0.107584	1.01175	0.919233	1.11358
eqtl-a-ENSG00000119723	TlK3bg	Prostate cancer	COQ6	Weighted median	3	-0.019827	0.015442	0.199154	-0.0500934	0.0104393	0.980368	0.951141	1.01049
eqtl-a-ENSG00000119723	TlK3bg	Prostate cancer	COQ6	Inverse variance weighted	3	-0.0226022	0.0277264	0.414966	-0.0769459	0.0317416	0.977651	0.92594	1.03225
eqtl-a-ENSG00000119723	TlK3bg	Prostate cancer	COQ6	Simple mode	3	-0.0951443	0.0628151	0.269069	-0.218262	0.0279732	0.909242	0.803915	1.02837
eqtl-a-ENSG00000119723	TlK3bg	Prostate cancer	COQ6	Weighted mode	3	-0.00443303	0.0170709	0.819395	-0.037892	0.0290259	0.995577	0.962817	1.02945
eqtl-a-ENSG00000165898	TlK3bg	Prostate cancer	ISCA2	MR Egger	5	0.054707	0.0978869	0.615249	-0.137151	0.246565	1.05623	0.871838	1.27962
eqtl-a-ENSG00000165898	TlK3bg	Prostate cancer	ISCA2	Weighted median	5	0.000516396	0.0151227	0.97276	-0.0291242	0.030157	1.00052	0.971296	1.03062
eqtl-a-ENSG00000165898	TlK3bg	Prostate cancer	ISCA2	Inverse variance weighted	5	-0.0030326	0.0183543	0.868766	-0.0390071	0.0329419	0.996972	0.961744	1.03349
eqtl-a-ENSG00000165898	TlK3bg	Prostate cancer	ISCA2	Simple mode	5	-0.0228304	0.0370207	0.570806	-0.095391	0.0497301	0.977428	0.909017	1.05099
eqtl-a-ENSG00000165898	TlK3bg	Prostate cancer	ISCA2	Weighted mode	5	0.00292953	0.0181258	0.879439	-0.0325971	0.0384562	1.00293	0.967928	1.03921
eqtl-a-ENSG00000151748	TlK3bg	Prostate cancer	SAV1	MR Egger	3	0.079714	0.043181	0.316048	-0.0049207	0.164349	1.08298	0.995091	1.17863
eqtl-a-ENSG00000151748	TlK3bg	Prostate cancer	SAV1	Weighted median	3	0.0546231	0.0199318	0.00613458	0.0155568	0.0936894	1.05614	1.01568	1.09822
eqtl-a-ENSG00000151748	TlK3bg	Prostate cancer	SAV1	Inverse variance weighted	3	0.0454162	0.0186978	0.0151421	0.00876855	0.0820638	1.04646	1.00881	1.08553
eqtl-a-ENSG00000151748	TlK3bg	Prostate cancer	SAV1	Simple mode	3	0.0526488	0.0366073	0.286972	-0.0191016	0.124399	1.05406	0.98108	1.13247
eqtl-a-ENSG00000151748	TlK3bg	Prostate cancer	SAV1	Weighted mode	3	0.0564611	0.0197547	0.103719	0.0177419	0.0951804	1.05809	1.0179	1.09986
eqtl-a-ENSG00000119632	TlK3bg	Prostate cancer	IFI27L2	MR Egger	3	0.0385349	0.0152238	0.239525	0.00869621	0.0683737	1.03929	1.00873	1.07077
eqtl-a-ENSG00000119632	TlK3bg	Prostate cancer	IFI27L2	Weighted median	3	0.0223651	0.0108041	0.0384461	0.00118917	0.0435411	1.02262	1.00119	1.0445
eqtl-a-ENSG00000119632	TlK3bg	Prostate cancer	IFI27L2	Inverse variance weighted	3	0.0202109	0.0162591	0.213848	-0.0116569	0.0520786	1.02042	0.988411	1.05346
eqtl-a-ENSG00000119632	TlK3bg	Prostate cancer	IFI27L2	Simple mode	3	-0.000829226	0.045591	0.98714	-0.0901876	0.0885292	0.999171	0.91376	1.09257
eqtl-a-ENSG00000119632	TlK3bg	Prostate cancer	IFI27L2	Weighted mode	3	0.0232762	0.0111169	0.17132	0.00148707	0.0450653	1.02355	1.00149	1.0461
eqtl-a-ENSG00000013523	TlK3bg	Prostate cancer	ANGEL1	MR Egger	3	0.0711967	0.0555571	0.421845	-0.0376952	0.180089	1.07379	0.963006	1.19732
eqtl-a-ENSG00000013523	TlK3bg	Prostate cancer	ANGEL1	Weighted median	3	0.0054555	0.0123687	0.65916	-0.0187872	0.0296982	1.00547	0.981388	1.03014
eqtl-a-ENSG00000013523	TlK3bg	Prostate cancer	ANGEL1	Inverse variance weighted	3	0.0103102	0.0108974	0.344091	-0.0110487	0.0316691	1.01036	0.989012	1.03218
eqtl-a-ENSG00000013523	TlK3bg	Prostate cancer	ANGEL1	Simple mode	3	-0.00121646	0.0171846	0.950008	-0.0348982	0.0324653	0.998784	0.965704	1.033
eqtl-a-ENSG00000013523	TlK3bg	Prostate cancer	ANGEL1	Weighted mode	3	-0.00121646	0.016033	0.946427	-0.0326411	0.0302082	0.998784	0.967886	1.03067
eqtl-a-ENSG00000211817	TlK3bg	Prostate cancer	TRAV38-2DV8	Inverse variance weighted	2	0.109935	0.057362	0.0553	-0.00249459	0.222364	1.11621	0.997509	1.24903
eqtl-a-ENSG00000100503	TlK3bg	Prostate cancer	NIN	Inverse variance weighted	2	0.00484455	0.0403422	0.904415	-0.0742261	0.0839152	1.00486	0.928462	1.08754
eqtl-a-ENSG00000100664	TlK3bg	Prostate cancer	EIF5	MR Egger	4	-0.0117487	0.0250371	0.685074	-0.0608214	0.0373241	0.98832	0.940991	1.03803
eqtl-a-ENSG00000100664	TlK3bg	Prostate cancer	EIF5	Weighted median	4	-0.0212182	0.0129363	0.100961	-0.0465733	0.00413686	0.979005	0.954495	1.00415
eqtl-a-ENSG00000100664	TlK3bg	Prostate cancer	EIF5	Inverse variance weighted	4	-0.0199579	0.0125277	0.111138	-0.0445123	0.00459645	0.98024	0.956464	1.00461
eqtl-a-ENSG00000100664	TlK3bg	Prostate cancer	EIF5	Simple mode	4	-0.0368367	0.0237542	0.218751	-0.0833949	0.00972157	0.963834	0.919988	1.00977
eqtl-a-ENSG00000100664	TlK3bg	Prostate cancer	EIF5	Weighted mode	4	-0.0164748	0.0137379	0.316524	-0.0434012	0.0104516	0.98366	0.957527	1.01051
eqtl-a-ENSG00000089775	TlK3bg	Prostate cancer	ZBTB25	MR Egger	4	-0.0330679	0.0298463	0.383291	-0.0915667	0.0254309	0.967473	0.9125	1.02576
eqtl-a-ENSG00000089775	TlK3bg	Prostate cancer	ZBTB25	Weighted median	4	-0.0130661	0.0114375	0.253291	-0.0354836	0.00935138	0.987019	0.965139	1.0094
eqtl-a-ENSG00000089775	TlK3bg	Prostate cancer	ZBTB25	Inverse variance weighted	4	-0.0116178	0.0114409	0.309884	-0.0340419	0.0108063	0.988449	0.966531	1.01086
eqtl-a-ENSG00000089775	TlK3bg	Prostate cancer	ZBTB25	Simple mode	4	-0.00242422	0.0237719	0.925208	-0.0490172	0.0441687	0.997579	0.952165	1.04516
eqtl-a-ENSG00000089775	TlK3bg	Prostate cancer	ZBTB25	Weighted mode	4	-0.0140196	0.0117851	0.31977	-0.0371183	0.00907913	0.986078	0.963562	1.00912
eqtl-a-ENSG00000168229	TlK3bg	Prostate cancer	PTGDR	MR Egger	6	-0.00268992	0.0329906	0.938933	-0.0673514	0.0619716	0.997314	0.934867	1.06393
eqtl-a-ENSG00000168229	TlK3bg	Prostate cancer	PTGDR	Weighted median	6	-0.0153078	0.012915	0.235908	-0.0406211	0.0100055	0.984809	0.960193	1.01006
eqtl-a-ENSG00000168229	TlK3bg	Prostate cancer	PTGDR	Inverse variance weighted	6	-0.013795	0.0200731	0.491931	-0.0531382	0.0255482	0.9863	0.948249	1.02588
eqtl-a-ENSG00000168229	TlK3bg	Prostate cancer	PTGDR	Simple mode	6	-0.0256095	0.028037	0.402919	-0.080562	0.029343	0.974716	0.922598	1.02978
eqtl-a-ENSG00000168229	TlK3bg	Prostate cancer	PTGDR	Weighted mode	6	-0.0157617	0.0137648	0.304012	-0.0427406	0.0112172	0.984362	0.95816	1.01128
eqtl-a-ENSG00000177465	TlK3bg	Prostate cancer	ACOT4	MR Egger	4	-0.023099	0.0161499	0.288909	-0.0547528	0.00855482	0.977166	0.946719	1.00859
eqtl-a-ENSG00000177465	TlK3bg	Prostate cancer	ACOT4	Weighted median	4	-0.00840562	0.0107592	0.434656	-0.0294936	0.0126824	0.99163	0.970937	1.01276
eqtl-a-ENSG00000177465	TlK3bg	Prostate cancer	ACOT4	Inverse variance weighted	4	-0.00497847	0.0129255	0.700113	-0.0303124	0.0203555	0.995034	0.970142	1.02056
eqtl-a-ENSG00000177465	TlK3bg	Prostate cancer	ACOT4	Simple mode	4	-0.00559315	0.0310779	0.868645	-0.0665059	0.0553196	0.994422	0.935657	1.05688
eqtl-a-ENSG00000177465	TlK3bg	Prostate cancer	ACOT4	Weighted mode	4	-0.00954825	0.011267	0.458999	-0.0316316	0.0125351	0.990497	0.968863	1.01261
eqtl-a-ENSG00000258289	TlK3bg	Prostate cancer	CHURC1	MR Egger	5	-0.0135802	0.0206036	0.556896	-0.0539632	0.0268028	0.986512	0.947467	1.02717
eqtl-a-ENSG00000258289	TlK3bg	Prostate cancer	CHURC1	Weighted median	5	0.0084596	0.0111092	0.446361	-0.0133144	0.0302336	1.0085	0.986774	1.0307
eqtl-a-ENSG00000258289	TlK3bg	Prostate cancer	CHURC1	Inverse variance weighted	5	0.0071216	0.00949134	0.453058	-0.0114814	0.0257246	1.00715	0.988584	1.02606
eqtl-a-ENSG00000258289	TlK3bg	Prostate cancer	CHURC1	Simple mode	5	0.0040474	0.0149166	0.79956	-0.025189	0.0332838	1.00406	0.975126	1.03384
eqtl-a-ENSG00000258289	TlK3bg	Prostate cancer	CHURC1	Weighted mode	5	0.00623091	0.0125129	0.644647	-0.0182945	0.0307563	1.00625	0.981872	1.03123
eqtl-a-ENSG00000011114	TlK3bg	Prostate cancer	BTBD7	MR Egger	3	-0.056805	0.0420656	0.405788	-0.139254	0.0256436	0.944778	0.870007	1.02598
eqtl-a-ENSG00000011114	TlK3bg	Prostate cancer	BTBD7	Weighted median	3	-0.0217705	0.0188447	0.247984	-0.0587061	0.0151651	0.978465	0.942984	1.01528
eqtl-a-ENSG00000011114	TlK3bg	Prostate cancer	BTBD7	Inverse variance weighted	3	-0.0223896	0.0183657	0.222807	-0.0583864	0.0136072	0.977859	0.943285	1.0137
eqtl-a-ENSG00000011114	TlK3bg	Prostate cancer	BTBD7	Simple mode	3	0.00965989	0.0328039	0.796148	-0.0546358	0.0739556	1.00971	0.94683	1.07676
eqtl-a-ENSG00000011114	TlK3bg	Prostate cancer	BTBD7	Weighted mode	3	-0.0316909	0.0202805	0.25856	-0.0714407	0.00805884	0.968806	0.931051	1.00809
eqtl-a-ENSG00000126777	TlK3bg	Prostate cancer	KTN1	MR Egger	3	0.0389788	0.0305736	0.423438	-0.0209454	0.098903	1.03975	0.979272	1.10396
eqtl-a-ENSG00000126777	TlK3bg	Prostate cancer	KTN1	Weighted median	3	0.0342979	0.0138145	0.0130373	0.00722152	0.0613743	1.03489	1.00725	1.0633
eqtl-a-ENSG00000126777	TlK3bg	Prostate cancer	KTN1	Inverse variance weighted	3	0.0377517	0.0139953	0.00698709	0.0103209	0.0651824	1.03847	1.01037	1.06735
eqtl-a-ENSG00000126777	TlK3bg	Prostate cancer	KTN1	Simple mode	3	0.0295851	0.0267807	0.384404	-0.0229052	0.0820754	1.03003	0.977355	1.08554
eqtl-a-ENSG00000126777	TlK3bg	Prostate cancer	KTN1	Weighted mode	3	0.0339887	0.0142674	0.140104	0.00602465	0.0619528	1.03457	1.00604	1.06391
eqtl-a-ENSG00000131966	TlK3bg	Prostate cancer	ACTR10	MR Egger	3	0.00152836	0.0194218	0.950005	-0.0365383	0.039595	1.00153	0.964121	1.04039
eqtl-a-ENSG00000131966	TlK3bg	Prostate cancer	ACTR10	Weighted median	3	0.00923844	0.016691	0.579922	-0.0234759	0.0419528	1.00928	0.976798	1.04285
eqtl-a-ENSG00000131966	TlK3bg	Prostate cancer	ACTR10	Inverse variance weighted	3	0.0107535	0.015552	0.489279	-0.0197284	0.0412355	1.01081	0.980465	1.0421
eqtl-a-ENSG00000131966	TlK3bg	Prostate cancer	ACTR10	Simple mode	3	0.0144944	0.0250656	0.621526	-0.0346342	0.063623	1.0146	0.965959	1.06569
eqtl-a-ENSG00000131966	TlK3bg	Prostate cancer	ACTR10	Weighted mode	3	0.007909	0.0154185	0.659023	-0.0223113	0.0381293	1.00794	0.977936	1.03887
eqtl-a-ENSG00000133997	TlK3bg	Prostate cancer	MED6	MR Egger	3	-0.183938	0.318459	0.666553	-0.808117	0.440242	0.831987	0.445696	1.55308
eqtl-a-ENSG00000133997	TlK3bg	Prostate cancer	MED6	Weighted median	3	0.0473175	0.0195553	0.0155343	0.00898911	0.0856459	1.04845	1.00903	1.08942
eqtl-a-ENSG00000133997	TlK3bg	Prostate cancer	MED6	Inverse variance weighted	3	0.0508061	0.0366946	0.166185	-0.0211152	0.122727	1.05212	0.979106	1.13058
eqtl-a-ENSG00000133997	TlK3bg	Prostate cancer	MED6	Simple mode	3	0.110383	0.0541852	0.178541	0.00418002	0.216586	1.11671	1.00419	1.24183
eqtl-a-ENSG00000133997	TlK3bg	Prostate cancer	MED6	Weighted mode	3	0.035121	0.0222799	0.255649	-0.00854754	0.0787895	1.03574	0.991489	1.08198
eqtl-a-ENSG00000197249	TlK3bg	Prostate cancer	SERPINA1	MR Egger	8	0.0407831	0.0245227	0.147358	-0.00728147	0.0888476	1.04163	0.992745	1.09291
eqtl-a-ENSG00000197249	TlK3bg	Prostate cancer	SERPINA1	Weighted median	8	-0.00171559	0.0144254	0.905332	-0.0299894	0.0265583	0.998286	0.970456	1.02691
eqtl-a-ENSG00000197249	TlK3bg	Prostate cancer	SERPINA1	Inverse variance weighted	8	-0.00410737	0.0168829	0.807783	-0.0371978	0.028983	0.995901	0.963486	1.02941
eqtl-a-ENSG00000197249	TlK3bg	Prostate cancer	SERPINA1	Simple mode	8	0.0216728	0.0274483	0.455678	-0.0321259	0.0754715	1.02191	0.968385	1.07839
eqtl-a-ENSG00000197249	TlK3bg	Prostate cancer	SERPINA1	Weighted mode	8	0.00259918	0.015849	0.874368	-0.0284648	0.0336631	1.0026	0.971937	1.03424
eqtl-a-ENSG00000100528	TlK3bg	Prostate cancer	CNIH1	Inverse variance weighted	2	0.00399508	0.0273361	0.883806	-0.0495836	0.0575738	1.004	0.951626	1.05926
eqtl-a-ENSG00000165934	TlK3bg	Prostate cancer	CPSF2	MR Egger	3	-0.00733222	0.0389947	0.881677	-0.0837618	0.0690974	0.992695	0.91965	1.07154
eqtl-a-ENSG00000165934	TlK3bg	Prostate cancer	CPSF2	Weighted median	3	-0.0195934	0.0121196	0.105951	-0.0433479	0.00416112	0.980597	0.957578	1.00417
eqtl-a-ENSG00000165934	TlK3bg	Prostate cancer	CPSF2	Inverse variance weighted	3	-0.0199341	0.0118835	0.0934528	-0.0432257	0.00335758	0.980263	0.957695	1.00336
eqtl-a-ENSG00000165934	TlK3bg	Prostate cancer	CPSF2	Simple mode	3	-0.0301114	0.019231	0.257889	-0.0678042	0.00758137	0.970337	0.934443	1.00761
eqtl-a-ENSG00000165934	TlK3bg	Prostate cancer	CPSF2	Weighted mode	3	-0.0180593	0.0123677	0.281673	-0.0423001	0.00618139	0.982103	0.958582	1.0062
eqtl-a-ENSG00000133961	TlK3bg	Prostate cancer	NUMB	MR Egger	4	0.110035	0.0656406	0.235666	-0.0186205	0.238691	1.11632	0.981552	1.26959
eqtl-a-ENSG00000133961	TlK3bg	Prostate cancer	NUMB	Weighted median	4	-0.0221711	0.0231944	0.339132	-0.0676322	0.02329	0.978073	0.934604	1.02356
eqtl-a-ENSG00000133961	TlK3bg	Prostate cancer	NUMB	Inverse variance weighted	4	-0.035069	0.0460516	0.44635	-0.12533	0.0551922	0.965539	0.882206	1.05674
eqtl-a-ENSG00000133961	TlK3bg	Prostate cancer	NUMB	Simple mode	4	-0.179867	0.0856644	0.126605	-0.347769	-0.0119647	0.835381	0.706262	0.988107
eqtl-a-ENSG00000133961	TlK3bg	Prostate cancer	NUMB	Weighted mode	4	-0.00330359	0.0245993	0.901672	-0.0515183	0.0449111	0.996702	0.949786	1.04593
eqtl-a-ENSG00000119599	TlK3bg	Prostate cancer	DCAF4	MR Egger	5	-0.00127494	0.0256903	0.963538	-0.0516279	0.049078	0.998726	0.949682	1.0503
eqtl-a-ENSG00000119599	TlK3bg	Prostate cancer	DCAF4	Weighted median	5	-0.0180746	0.0117846	0.125091	-0.0411725	0.00502319	0.982088	0.959664	1.00504
eqtl-a-ENSG00000119599	TlK3bg	Prostate cancer	DCAF4	Inverse variance weighted	5	-0.0146306	0.00955665	0.125786	-0.0333616	0.00410045	0.985476	0.967189	1.00411
eqtl-a-ENSG00000119599	TlK3bg	Prostate cancer	DCAF4	Simple mode	5	-0.0258855	0.0158513	0.177802	-0.056954	0.00518301	0.974447	0.944638	1.0052
eqtl-a-ENSG00000119599	TlK3bg	Prostate cancer	DCAF4	Weighted mode	5	-0.0240145	0.0132153	0.143347	-0.0499164	0.00188745	0.976272	0.951309	1.00189
eqtl-a-ENSG00000184227	TlK3bg	Prostate cancer	ACOT1	MR Egger	3	-0.0185105	0.03283	0.67316	-0.0828574	0.0458363	0.98166	0.920482	1.0469
eqtl-a-ENSG00000184227	TlK3bg	Prostate cancer	ACOT1	Weighted median	3	0.00330949	0.0172531	0.847883	-0.0305065	0.0371255	1.00331	0.969954	1.03782
eqtl-a-ENSG00000184227	TlK3bg	Prostate cancer	ACOT1	Inverse variance weighted	3	0.00614775	0.0171953	0.720699	-0.0275551	0.0398506	1.00617	0.972821	1.04066
eqtl-a-ENSG00000184227	TlK3bg	Prostate cancer	ACOT1	Simple mode	3	-0.0051585	0.0318195	0.886111	-0.0675247	0.0572077	0.994855	0.934705	1.05888
eqtl-a-ENSG00000184227	TlK3bg	Prostate cancer	ACOT1	Weighted mode	3	0.00274826	0.017742	0.89112	-0.0320261	0.0375226	1.00275	0.968481	1.03824
eqtl-a-ENSG00000092020	TlK3bg	Prostate cancer	PPP2R3C	MR Egger	3	0.068654	0.0390362	0.329136	-0.00785685	0.145165	1.07107	0.992174	1.15623
eqtl-a-ENSG00000092020	TlK3bg	Prostate cancer	PPP2R3C	Weighted median	3	-0.0100785	0.00876202	0.250044	-0.027252	0.0070951	0.989972	0.973116	1.00712
eqtl-a-ENSG00000092020	TlK3bg	Prostate cancer	PPP2R3C	Inverse variance weighted	3	-0.00831462	0.0108747	0.444518	-0.0296289	0.0129997	0.99172	0.970806	1.01308
eqtl-a-ENSG00000092020	TlK3bg	Prostate cancer	PPP2R3C	Simple mode	3	-0.0235431	0.0163245	0.286001	-0.0555392	0.00845292	0.976732	0.945975	1.00849
eqtl-a-ENSG00000092020	TlK3bg	Prostate cancer	PPP2R3C	Weighted mode	3	0.00604137	0.0105259	0.623945	-0.0145894	0.0266722	1.00606	0.985516	1.02703
eqtl-a-ENSG00000124564	TlK3bg	Prostate cancer	SLC17A3	MR Egger	3	-0.0302796	0.0334987	0.532104	-0.095937	0.0353778	0.970174	0.908521	1.03601
eqtl-a-ENSG00000124564	TlK3bg	Prostate cancer	SLC17A3	Weighted median	3	-0.00306546	0.0134741	0.82003	-0.0294748	0.0233439	0.996939	0.970955	1.02362
eqtl-a-ENSG00000124564	TlK3bg	Prostate cancer	SLC17A3	Inverse variance weighted	3	-0.00133757	0.0134701	0.920901	-0.0277389	0.0250637	0.998663	0.972642	1.02538
eqtl-a-ENSG00000124564	TlK3bg	Prostate cancer	SLC17A3	Simple mode	3	0.0141223	0.030597	0.689736	-0.0458479	0.0740925	1.01422	0.955187	1.07691
eqtl-a-ENSG00000124564	TlK3bg	Prostate cancer	SLC17A3	Weighted mode	3	-0.00477398	0.0140465	0.766329	-0.0323051	0.0227571	0.995237	0.968211	1.02302
eqtl-a-ENSG00000089177	TlK3bg	Prostate cancer	KIF16B	MR Egger	5	-0.0209611	0.0157905	0.276336	-0.0519105	0.00998833	0.979257	0.949414	1.01004
eqtl-a-ENSG00000089177	TlK3bg	Prostate cancer	KIF16B	Weighted median	5	-0.00446938	0.00950974	0.638369	-0.0231085	0.0141697	0.995541	0.977156	1.01427
eqtl-a-ENSG00000089177	TlK3bg	Prostate cancer	KIF16B	Inverse variance weighted	5	-0.0038916	0.00868117	0.65395	-0.0209067	0.0131235	0.996116	0.97931	1.01321
eqtl-a-ENSG00000089177	TlK3bg	Prostate cancer	KIF16B	Simple mode	5	0.00298695	0.0161042	0.861881	-0.0285773	0.0345512	1.00299	0.971827	1.03516
eqtl-a-ENSG00000089177	TlK3bg	Prostate cancer	KIF16B	Weighted mode	5	-0.00265184	0.00939294	0.791702	-0.021062	0.0157583	0.997352	0.979158	1.01588
eqtl-a-ENSG00000166165	TlK3bg	Prostate cancer	CKB	MR Egger	9	0.124794	0.0381605	0.0136696	0.0499998	0.199589	1.13292	1.05127	1.2209
eqtl-a-ENSG00000166165	TlK3bg	Prostate cancer	CKB	Weighted median	9	0.0445613	0.0162557	0.00612008	0.0127002	0.0764225	1.04557	1.01278	1.07942
eqtl-a-ENSG00000166165	TlK3bg	Prostate cancer	CKB	Inverse variance weighted	9	0.015374	0.0291562	0.597987	-0.0417722	0.0725202	1.01549	0.959088	1.07521
eqtl-a-ENSG00000166165	TlK3bg	Prostate cancer	CKB	Simple mode	9	0.0182545	0.0324718	0.589403	-0.0453901	0.0818992	1.01842	0.955625	1.08535
eqtl-a-ENSG00000166165	TlK3bg	Prostate cancer	CKB	Weighted mode	9	0.0494129	0.0139965	0.00772783	0.0219797	0.0768461	1.05065	1.02222	1.07988
eqtl-a-ENSG00000223648	TlK3bg	Prostate cancer	IGHV3-64	Wald ratio	1	0.0743626	0.0926271	0.422081	-0.107187	0.255912	1.0772	0.898358	1.29164
eqtl-a-ENSG00000063761	TlK3bg	Prostate cancer	ADCK1	MR Egger	4	0.0101192	0.0100602	0.420398	-0.00959877	0.0298372	1.01017	0.990447	1.03029
eqtl-a-ENSG00000063761	TlK3bg	Prostate cancer	ADCK1	Weighted median	4	0.00317212	0.00862617	0.713073	-0.0137352	0.0200794	1.00318	0.986359	1.02028
eqtl-a-ENSG00000063761	TlK3bg	Prostate cancer	ADCK1	Inverse variance weighted	4	0.00271146	0.00866667	0.754386	-0.0142752	0.0196981	1.00272	0.985826	1.01989
eqtl-a-ENSG00000063761	TlK3bg	Prostate cancer	ADCK1	Simple mode	4	-0.00353014	0.0159818	0.839362	-0.0348546	0.0277943	0.996476	0.965746	1.02818
eqtl-a-ENSG00000063761	TlK3bg	Prostate cancer	ADCK1	Weighted mode	4	0.00975142	0.00925729	0.369514	-0.00839286	0.0278957	1.0098	0.991642	1.02829
eqtl-a-ENSG00000165410	TlK3bg	Prostate cancer	CFL2	MR Egger	5	0.0144039	0.0209895	0.541839	-0.0267354	0.0555433	1.01451	0.973619	1.05711
eqtl-a-ENSG00000165410	TlK3bg	Prostate cancer	CFL2	Weighted median	5	-0.00657851	0.0138195	0.634051	-0.0336647	0.0205076	0.993443	0.966896	1.02072
eqtl-a-ENSG00000165410	TlK3bg	Prostate cancer	CFL2	Inverse variance weighted	5	-0.00746465	0.0123772	0.546444	-0.031724	0.0167947	0.992563	0.968774	1.01694
eqtl-a-ENSG00000165410	TlK3bg	Prostate cancer	CFL2	Simple mode	5	-0.0334223	0.0227684	0.216036	-0.0780485	0.0112038	0.96713	0.92492	1.01127
eqtl-a-ENSG00000165410	TlK3bg	Prostate cancer	CFL2	Weighted mode	5	-0.00359628	0.0153523	0.826292	-0.0336868	0.0264942	0.99641	0.966874	1.02685
eqtl-a-ENSG00000100906	TlK3bg	Prostate cancer	NFKBIA	MR Egger	5	-0.0349491	0.0470869	0.511781	-0.12724	0.0573413	0.965655	0.880523	1.05902
eqtl-a-ENSG00000100906	TlK3bg	Prostate cancer	NFKBIA	Weighted median	5	-0.0339731	0.0154883	0.028274	-0.0643303	-0.00361597	0.966597	0.937695	0.996391
eqtl-a-ENSG00000100906	TlK3bg	Prostate cancer	NFKBIA	Inverse variance weighted	5	-0.0324703	0.0228014	0.154432	-0.077161	0.0122203	0.968051	0.925741	1.0123
eqtl-a-ENSG00000100906	TlK3bg	Prostate cancer	NFKBIA	Simple mode	5	-0.0500255	0.036477	0.242143	-0.12152	0.0214694	0.951205	0.885573	1.0217
eqtl-a-ENSG00000100906	TlK3bg	Prostate cancer	NFKBIA	Weighted mode	5	-0.032196	0.0199157	0.181268	-0.0712309	0.00683879	0.968317	0.931247	1.00686
eqtl-a-ENSG00000080815	TlK3bg	Prostate cancer	PSEN1	MR Egger	3	-0.136107	0.24117	0.672903	-0.608801	0.336586	0.872749	0.544003	1.40016
eqtl-a-ENSG00000080815	TlK3bg	Prostate cancer	PSEN1	Weighted median	3	-0.00425198	0.0147796	0.773582	-0.0332199	0.024716	0.995757	0.967326	1.02502
eqtl-a-ENSG00000080815	TlK3bg	Prostate cancer	PSEN1	Inverse variance weighted	3	0.00243018	0.0223308	0.91334	-0.0413382	0.0461985	1.00243	0.959505	1.04728
eqtl-a-ENSG00000080815	TlK3bg	Prostate cancer	PSEN1	Simple mode	3	0.00576215	0.0404269	0.899722	-0.0734746	0.0849989	1.00578	0.92916	1.08872
eqtl-a-ENSG00000080815	TlK3bg	Prostate cancer	PSEN1	Weighted mode	3	-0.0181939	0.0166969	0.389657	-0.0509198	0.0145321	0.981971	0.950355	1.01464
eqtl-a-ENSG00000211814	TlK3bg	Prostate cancer	TRAV35	Inverse variance weighted	2	-0.00804233	0.0233105	0.730088	-0.053731	0.0376463	0.99199	0.947687	1.03836
eqtl-a-ENSG00000139921	TlK3bg	Prostate cancer	TMX1	MR Egger	4	0.0279272	0.0290016	0.437176	-0.028916	0.0847703	1.02832	0.971498	1.08847
eqtl-a-ENSG00000139921	TlK3bg	Prostate cancer	TMX1	Weighted median	4	0.0170587	0.0175534	0.33114	-0.0173459	0.0514634	1.01721	0.982804	1.05281
eqtl-a-ENSG00000139921	TlK3bg	Prostate cancer	TMX1	Inverse variance weighted	4	0.0134938	0.0166387	0.417372	-0.0191181	0.0461057	1.01359	0.981064	1.04719
eqtl-a-ENSG00000139921	TlK3bg	Prostate cancer	TMX1	Simple mode	4	0.019675	0.0293979	0.551226	-0.0379448	0.0772949	1.01987	0.962766	1.08036
eqtl-a-ENSG00000139921	TlK3bg	Prostate cancer	TMX1	Weighted mode	4	0.0213366	0.0184401	0.331005	-0.014806	0.0574792	1.02157	0.985303	1.05916
eqtl-a-ENSG00000113721	TlK3bg	Prostate cancer	PDGFRB	MR Egger	4	0.389536	0.147772	0.118803	0.0999035	0.679168	1.4763	1.10506	1.97224
eqtl-a-ENSG00000113721	TlK3bg	Prostate cancer	PDGFRB	Weighted median	4	-0.0241552	0.0410416	0.556161	-0.104597	0.0562864	0.976134	0.900688	1.0579
eqtl-a-ENSG00000113721	TlK3bg	Prostate cancer	PDGFRB	Inverse variance weighted	4	-0.0383722	0.0516673	0.457677	-0.13964	0.0628958	0.962355	0.869671	1.06492
eqtl-a-ENSG00000113721	TlK3bg	Prostate cancer	PDGFRB	Simple mode	4	-0.0705733	0.0844638	0.464727	-0.236122	0.0949757	0.931859	0.789684	1.09963
eqtl-a-ENSG00000113721	TlK3bg	Prostate cancer	PDGFRB	Weighted mode	4	0.0194121	0.0419462	0.675021	-0.0628024	0.101627	1.0196	0.939129	1.10697
eqtl-a-ENSG00000115523	TlK3bg	Prostate cancer	GNLY	MR Egger	10	0.00040074	0.0143943	0.978472	-0.0278121	0.0286136	1.0004	0.972571	1.02903
eqtl-a-ENSG00000115523	TlK3bg	Prostate cancer	GNLY	Weighted median	10	0.00589142	0.0089107	0.508508	-0.0115735	0.0233564	1.00591	0.988493	1.02363
eqtl-a-ENSG00000115523	TlK3bg	Prostate cancer	GNLY	Inverse variance weighted	10	0.0017891	0.00972664	0.854062	-0.0172751	0.0208533	1.00179	0.982873	1.02107
eqtl-a-ENSG00000115523	TlK3bg	Prostate cancer	GNLY	Simple mode	10	-0.0065864	0.024314	0.792587	-0.0542419	0.0410691	0.993435	0.947203	1.04192
eqtl-a-ENSG00000115523	TlK3bg	Prostate cancer	GNLY	Weighted mode	10	0.00234711	0.00952099	0.810811	-0.016314	0.0210082	1.00235	0.983818	1.02123
eqtl-a-ENSG00000159322	TlK3bg	Prostate cancer	ADPGK	MR Egger	3	0.0124922	0.018383	0.620021	-0.0235384	0.0485228	1.01257	0.976736	1.04972
eqtl-a-ENSG00000159322	TlK3bg	Prostate cancer	ADPGK	Weighted median	3	-0.00279156	0.0152457	0.854716	-0.0326731	0.02709	0.997212	0.967855	1.02746
eqtl-a-ENSG00000159322	TlK3bg	Prostate cancer	ADPGK	Inverse variance weighted	3	-0.00510844	0.0177394	0.773368	-0.0398776	0.0296607	0.994905	0.960907	1.0301
eqtl-a-ENSG00000159322	TlK3bg	Prostate cancer	ADPGK	Simple mode	3	-0.0429036	0.0438623	0.431155	-0.128874	0.0430665	0.958004	0.879085	1.04401
eqtl-a-ENSG00000159322	TlK3bg	Prostate cancer	ADPGK	Weighted mode	3	3.96509e-06	0.0147506	0.99981	-0.0289071	0.0289151	1	0.971507	1.02934
eqtl-a-ENSG00000230989	TlK3bg	Prostate cancer	HSBP1	MR Egger	4	-0.00971976	0.0273169	0.756005	-0.0632609	0.0438214	0.990327	0.938699	1.0448
eqtl-a-ENSG00000230989	TlK3bg	Prostate cancer	HSBP1	Weighted median	4	-0.0149107	0.0148386	0.314965	-0.0439945	0.014173	0.9852	0.956959	1.01427
eqtl-a-ENSG00000230989	TlK3bg	Prostate cancer	HSBP1	Inverse variance weighted	4	-0.0152359	0.0142141	0.28377	-0.0430956	0.0126237	0.98488	0.95782	1.0127
eqtl-a-ENSG00000230989	TlK3bg	Prostate cancer	HSBP1	Simple mode	4	-0.0137007	0.0214096	0.567735	-0.0556636	0.0282621	0.986393	0.945857	1.02867
eqtl-a-ENSG00000230989	TlK3bg	Prostate cancer	HSBP1	Weighted mode	4	-0.0148944	0.0159637	0.419639	-0.0461833	0.0163945	0.985216	0.954867	1.01653
eqtl-a-ENSG00000168890	TlK3bg	Prostate cancer	TMEM150A	MR Egger	3	0.262979	0.450537	0.663643	-0.620075	1.14603	1.3008	0.537904	3.14568
eqtl-a-ENSG00000168890	TlK3bg	Prostate cancer	TMEM150A	Weighted median	3	-0.00629801	0.0569178	0.911893	-0.117857	0.105261	0.993722	0.888823	1.111
eqtl-a-ENSG00000168890	TlK3bg	Prostate cancer	TMEM150A	Inverse variance weighted	3	0.0243213	0.10248	0.812403	-0.17654	0.225183	1.02462	0.838165	1.25255
eqtl-a-ENSG00000168890	TlK3bg	Prostate cancer	TMEM150A	Simple mode	3	-0.109327	0.0633148	0.226359	-0.233424	0.01477	0.896437	0.791818	1.01488
eqtl-a-ENSG00000168890	TlK3bg	Prostate cancer	TMEM150A	Weighted mode	3	-0.0937262	0.0834733	0.378194	-0.257334	0.0698815	0.910532	0.77311	1.07238
eqtl-a-ENSG00000151692	TlK3bg	Prostate cancer	RNF144A	MR Egger	3	-0.137125	0.144805	0.517337	-0.420943	0.146693	0.871861	0.656427	1.158
eqtl-a-ENSG00000151692	TlK3bg	Prostate cancer	RNF144A	Weighted median	3	-0.0162577	0.0322168	0.613815	-0.0794026	0.0468872	0.983874	0.923668	1.048
eqtl-a-ENSG00000151692	TlK3bg	Prostate cancer	RNF144A	Inverse variance weighted	3	-0.023687	0.0297284	0.425579	-0.0819546	0.0345807	0.976591	0.921314	1.03519
eqtl-a-ENSG00000151692	TlK3bg	Prostate cancer	RNF144A	Simple mode	3	-0.00629012	0.0432525	0.897707	-0.0910651	0.0784848	0.99373	0.912958	1.08165
eqtl-a-ENSG00000151692	TlK3bg	Prostate cancer	RNF144A	Weighted mode	3	-0.0143936	0.0357448	0.726149	-0.0844535	0.0556663	0.985709	0.919014	1.05724
eqtl-a-ENSG00000170027	TlK3bg	Prostate cancer	YWHAG	MR Egger	4	-0.0172177	0.0400579	0.709205	-0.0957312	0.0612957	0.98293	0.908708	1.06321
eqtl-a-ENSG00000170027	TlK3bg	Prostate cancer	YWHAG	Weighted median	4	-0.0162458	0.0144792	0.261857	-0.044625	0.0121333	0.983885	0.956356	1.01221
eqtl-a-ENSG00000170027	TlK3bg	Prostate cancer	YWHAG	Inverse variance weighted	4	-0.0109481	0.0164249	0.505055	-0.0431409	0.0212446	0.989112	0.957776	1.02147
eqtl-a-ENSG00000170027	TlK3bg	Prostate cancer	YWHAG	Simple mode	4	-0.0146663	0.0213264	0.541038	-0.0564661	0.0271335	0.985441	0.945098	1.0275
eqtl-a-ENSG00000170027	TlK3bg	Prostate cancer	YWHAG	Weighted mode	4	-0.0163447	0.0142783	0.335376	-0.0443301	0.0116408	0.983788	0.956638	1.01171
eqtl-a-ENSG00000243566	TlK3bg	Prostate cancer	UPK3B	MR Egger	4	-0.00142143	0.0457341	0.978028	-0.0910602	0.0882173	0.99858	0.912963	1.09223
eqtl-a-ENSG00000243566	TlK3bg	Prostate cancer	UPK3B	Weighted median	4	-0.0175261	0.0128586	0.172884	-0.0427289	0.00767662	0.982627	0.958171	1.00771
eqtl-a-ENSG00000243566	TlK3bg	Prostate cancer	UPK3B	Inverse variance weighted	4	-0.0179198	0.0158555	0.258393	-0.0489965	0.0131569	0.98224	0.952184	1.01324
eqtl-a-ENSG00000243566	TlK3bg	Prostate cancer	UPK3B	Simple mode	4	-0.0250586	0.0176887	0.251574	-0.0597285	0.00961136	0.975253	0.94202	1.00966
eqtl-a-ENSG00000243566	TlK3bg	Prostate cancer	UPK3B	Weighted mode	4	-0.0172433	0.0125841	0.264145	-0.041908	0.00742154	0.982905	0.958958	1.00745
eqtl-a-ENSG00000053371	TlK3bg	Prostate cancer	AKR7A2	MR Egger	4	0.00807681	0.0409952	0.86202	-0.0722738	0.0884274	1.00811	0.930276	1.09245
eqtl-a-ENSG00000053371	TlK3bg	Prostate cancer	AKR7A2	Weighted median	4	0.0149704	0.0163668	0.360361	-0.0171086	0.0470493	1.01508	0.983037	1.04817
eqtl-a-ENSG00000053371	TlK3bg	Prostate cancer	AKR7A2	Inverse variance weighted	4	0.0101691	0.016491	0.537467	-0.0221532	0.0424915	1.01022	0.97809	1.04341
eqtl-a-ENSG00000053371	TlK3bg	Prostate cancer	AKR7A2	Simple mode	4	0.0142204	0.0279764	0.646263	-0.0406134	0.0690541	1.01432	0.9602	1.07149
eqtl-a-ENSG00000053371	TlK3bg	Prostate cancer	AKR7A2	Weighted mode	4	0.015559	0.0169981	0.427511	-0.0177572	0.0488752	1.01568	0.9824	1.05009
eqtl-a-ENSG00000162734	TlK3bg	Prostate cancer	PEA15	MR Egger	6	0.0112616	0.0331854	0.751412	-0.0537817	0.0763049	1.01133	0.947639	1.07929
eqtl-a-ENSG00000162734	TlK3bg	Prostate cancer	PEA15	Weighted median	6	0.00362768	0.0150368	0.809359	-0.0258445	0.0330999	1.00363	0.974487	1.03365
eqtl-a-ENSG00000162734	TlK3bg	Prostate cancer	PEA15	Inverse variance weighted	6	-0.00696909	0.0178158	0.695669	-0.0418882	0.02795	0.993055	0.958977	1.02834
eqtl-a-ENSG00000162734	TlK3bg	Prostate cancer	PEA15	Simple mode	6	0.00712822	0.0455147	0.881677	-0.0820806	0.0963371	1.00715	0.921198	1.10113
eqtl-a-ENSG00000162734	TlK3bg	Prostate cancer	PEA15	Weighted mode	6	0.00550524	0.0147621	0.724487	-0.0234284	0.0344389	1.00552	0.976844	1.03504
eqtl-a-ENSG00000215717	TlK3bg	Prostate cancer	TMEM167B	MR Egger	4	0.0698788	0.0878895	0.509936	-0.102385	0.242142	1.07238	0.902682	1.27398
eqtl-a-ENSG00000215717	TlK3bg	Prostate cancer	TMEM167B	Weighted median	4	0.0364468	0.027252	0.181092	-0.0169671	0.0898607	1.03712	0.983176	1.09402
eqtl-a-ENSG00000215717	TlK3bg	Prostate cancer	TMEM167B	Inverse variance weighted	4	0.0378598	0.0423542	0.371383	-0.0451544	0.120874	1.03859	0.95585	1.12848
eqtl-a-ENSG00000215717	TlK3bg	Prostate cancer	TMEM167B	Simple mode	4	0.0165094	0.0651024	0.816198	-0.111091	0.14411	1.01665	0.894857	1.15501
eqtl-a-ENSG00000215717	TlK3bg	Prostate cancer	TMEM167B	Weighted mode	4	0.0367303	0.0289389	0.293881	-0.01999	0.0934506	1.03741	0.980208	1.09796
eqtl-a-ENSG00000204397	TlK3bg	Prostate cancer	CARD16	MR Egger	3	0.0297428	0.0330812	0.533798	-0.0350964	0.0945821	1.03019	0.965512	1.0992
eqtl-a-ENSG00000204397	TlK3bg	Prostate cancer	CARD16	Weighted median	3	0.00505786	0.00932977	0.587735	-0.0132285	0.0233442	1.00507	0.986859	1.02362
eqtl-a-ENSG00000204397	TlK3bg	Prostate cancer	CARD16	Inverse variance weighted	3	0.00489347	0.00934326	0.600457	-0.0134193	0.0232063	1.00491	0.98667	1.02348
eqtl-a-ENSG00000204397	TlK3bg	Prostate cancer	CARD16	Simple mode	3	-0.0269361	0.0219009	0.343773	-0.0698618	0.0159896	0.973423	0.932523	1.01612
eqtl-a-ENSG00000204397	TlK3bg	Prostate cancer	CARD16	Weighted mode	3	0.00636167	0.00949067	0.571696	-0.0122401	0.0249634	1.00638	0.987835	1.02528
eqtl-a-ENSG00000125257	TlK3bg	Prostate cancer	ABCC4	MR Egger	9	0.0059841	0.0296301	0.845692	-0.0520908	0.064059	1.006	0.949243	1.06616
eqtl-a-ENSG00000125257	TlK3bg	Prostate cancer	ABCC4	Weighted median	9	0.0091393	0.013083	0.484826	-0.0165034	0.034782	1.00918	0.983632	1.03539
eqtl-a-ENSG00000125257	TlK3bg	Prostate cancer	ABCC4	Inverse variance weighted	9	-0.00294919	0.0133901	0.825676	-0.0291938	0.0232955	0.997055	0.971228	1.02357
eqtl-a-ENSG00000125257	TlK3bg	Prostate cancer	ABCC4	Simple mode	9	0.00844363	0.0176069	0.644373	-0.0260659	0.0429531	1.00848	0.974271	1.04389
eqtl-a-ENSG00000125257	TlK3bg	Prostate cancer	ABCC4	Weighted mode	9	0.0011592	0.0125426	0.928636	-0.0234242	0.0257426	1.00116	0.976848	1.02608
eqtl-a-ENSG00000115138	TlK3bg	Prostate cancer	POMC	MR Egger	3	0.0341422	0.0148358	0.26096	0.00506401	0.0632205	1.03473	1.00508	1.06526
eqtl-a-ENSG00000115138	TlK3bg	Prostate cancer	POMC	Weighted median	3	0.0313612	0.0122553	0.0104978	0.00734077	0.0553816	1.03186	1.00737	1.05694
eqtl-a-ENSG00000115138	TlK3bg	Prostate cancer	POMC	Inverse variance weighted	3	0.0306485	0.0121048	0.0113435	0.00692314	0.0543739	1.03112	1.00695	1.05588
eqtl-a-ENSG00000115138	TlK3bg	Prostate cancer	POMC	Simple mode	3	0.031939	0.0144747	0.15808	0.00356863	0.0603094	1.03245	1.00358	1.06217
eqtl-a-ENSG00000115138	TlK3bg	Prostate cancer	POMC	Weighted mode	3	0.0315259	0.0134591	0.14393	0.00514608	0.0579057	1.03203	1.00516	1.05962
eqtl-a-ENSG00000154229	TlK3bg	Prostate cancer	PRKCA	MR Egger	6	-0.000257562	0.0549122	0.996482	-0.107885	0.10737	0.999742	0.89773	1.11335
eqtl-a-ENSG00000154229	TlK3bg	Prostate cancer	PRKCA	Weighted median	6	-0.0151477	0.0184777	0.412342	-0.051364	0.0210687	0.984966	0.949933	1.02129
eqtl-a-ENSG00000154229	TlK3bg	Prostate cancer	PRKCA	Inverse variance weighted	6	0.00016537	0.0252442	0.994773	-0.0493133	0.049644	1.00017	0.951883	1.0509
eqtl-a-ENSG00000154229	TlK3bg	Prostate cancer	PRKCA	Simple mode	6	0.0161933	0.0389525	0.694855	-0.0601536	0.0925401	1.01633	0.94162	1.09696
eqtl-a-ENSG00000154229	TlK3bg	Prostate cancer	PRKCA	Weighted mode	6	-0.0150121	0.020272	0.492264	-0.0547452	0.024721	0.9851	0.946726	1.02503
eqtl-a-ENSG00000132514	TlK3bg	Prostate cancer	CLEC10A	MR Egger	10	-0.0324998	0.0270705	0.264261	-0.0855579	0.0205583	0.968023	0.918	1.02077
eqtl-a-ENSG00000132514	TlK3bg	Prostate cancer	CLEC10A	Weighted median	10	-0.0207185	0.014354	0.14891	-0.0488523	0.0074154	0.979495	0.952322	1.00744
eqtl-a-ENSG00000132514	TlK3bg	Prostate cancer	CLEC10A	Inverse variance weighted	10	-0.00428919	0.0163369	0.792901	-0.0363096	0.0277312	0.99572	0.964342	1.02812
eqtl-a-ENSG00000132514	TlK3bg	Prostate cancer	CLEC10A	Simple mode	10	0.00323181	0.037242	0.932747	-0.0697625	0.0762261	1.00324	0.932615	1.07921
eqtl-a-ENSG00000132514	TlK3bg	Prostate cancer	CLEC10A	Weighted mode	10	-0.0209398	0.0144682	0.18173	-0.0492974	0.00741778	0.979278	0.951898	1.00745
eqtl-a-ENSG00000158270	TlK3bg	Prostate cancer	COLEC12	MR Egger	6	0.0380309	0.0558383	0.533202	-0.0714121	0.147474	1.03876	0.931078	1.1589
eqtl-a-ENSG00000158270	TlK3bg	Prostate cancer	COLEC12	Weighted median	6	-0.00337985	0.0183759	0.85407	-0.0393966	0.0326369	0.996626	0.961369	1.03318
eqtl-a-ENSG00000158270	TlK3bg	Prostate cancer	COLEC12	Inverse variance weighted	6	-0.0018976	0.0295549	0.948806	-0.0598251	0.0560299	0.998104	0.941929	1.05763
eqtl-a-ENSG00000158270	TlK3bg	Prostate cancer	COLEC12	Simple mode	6	0.016497	0.0284443	0.587085	-0.0392539	0.0722479	1.01663	0.961507	1.07492
eqtl-a-ENSG00000158270	TlK3bg	Prostate cancer	COLEC12	Weighted mode	6	-0.00549679	0.0186311	0.779827	-0.0420138	0.0310202	0.994518	0.958857	1.03151
eqtl-a-ENSG00000234199	TlK3bg	Prostate cancer	LINC01191	MR Egger	4	-0.0107072	0.0270846	0.730785	-0.0637929	0.0423786	0.98935	0.938199	1.04329
eqtl-a-ENSG00000234199	TlK3bg	Prostate cancer	LINC01191	Weighted median	4	-0.00197666	0.015227	0.896715	-0.0318216	0.0278683	0.998025	0.968679	1.02826
eqtl-a-ENSG00000234199	TlK3bg	Prostate cancer	LINC01191	Inverse variance weighted	4	-0.00387025	0.0142398	0.785783	-0.0317803	0.0240398	0.996137	0.968719	1.02433
eqtl-a-ENSG00000234199	TlK3bg	Prostate cancer	LINC01191	Simple mode	4	-0.00745711	0.0252503	0.787004	-0.0569478	0.0420336	0.992571	0.944643	1.04293
eqtl-a-ENSG00000234199	TlK3bg	Prostate cancer	LINC01191	Weighted mode	4	-0.000715313	0.0152317	0.965495	-0.0305695	0.0291389	0.999285	0.969893	1.02957
eqtl-a-ENSG00000233806	TlK3bg	Prostate cancer	LINC01237	MR Egger	4	0.0154463	0.0308863	0.666606	-0.0450908	0.0759834	1.01557	0.955911	1.07894
eqtl-a-ENSG00000233806	TlK3bg	Prostate cancer	LINC01237	Weighted median	4	0.00402377	0.0148959	0.787063	-0.0251721	0.0332197	1.00403	0.975142	1.03378
eqtl-a-ENSG00000233806	TlK3bg	Prostate cancer	LINC01237	Inverse variance weighted	4	0.00113072	0.0144699	0.937714	-0.0272302	0.0294917	1.00113	0.973137	1.02993
eqtl-a-ENSG00000233806	TlK3bg	Prostate cancer	LINC01237	Simple mode	4	0.00323814	0.0283951	0.916411	-0.0524163	0.0588926	1.00324	0.948934	1.06066
eqtl-a-ENSG00000233806	TlK3bg	Prostate cancer	LINC01237	Weighted mode	4	0.00425698	0.0155821	0.80243	-0.026284	0.034798	1.00427	0.974058	1.03541
eqtl-a-ENSG00000004864	TlK3bg	Prostate cancer	SLC25A13	MR Egger	3	0.0618845	0.0293132	0.281619	0.00443075	0.119338	1.06384	1.00444	1.12675
eqtl-a-ENSG00000004864	TlK3bg	Prostate cancer	SLC25A13	Weighted median	3	-0.0028337	0.0144308	0.844325	-0.031118	0.0254506	0.99717	0.969361	1.02578
eqtl-a-ENSG00000004864	TlK3bg	Prostate cancer	SLC25A13	Inverse variance weighted	3	-0.00780253	0.0263973	0.767551	-0.0595413	0.0439363	0.992228	0.942197	1.04492
eqtl-a-ENSG00000004864	TlK3bg	Prostate cancer	SLC25A13	Simple mode	3	-0.0336045	0.0683648	0.67169	-0.167599	0.10039	0.966954	0.845692	1.1056
eqtl-a-ENSG00000004864	TlK3bg	Prostate cancer	SLC25A13	Weighted mode	3	-0.00112967	0.013341	0.940232	-0.027278	0.0250186	0.998871	0.973091	1.02533
eqtl-a-ENSG00000224152	TlK3bg	Prostate cancer	BAZ2B-AS1	MR Egger	5	-0.0121369	0.0200253	0.587247	-0.0513865	0.0271127	0.987936	0.949911	1.02748
eqtl-a-ENSG00000224152	TlK3bg	Prostate cancer	BAZ2B-AS1	Weighted median	5	-0.0169052	0.0129218	0.190781	-0.042232	0.00842151	0.983237	0.958647	1.00846
eqtl-a-ENSG00000224152	TlK3bg	Prostate cancer	BAZ2B-AS1	Inverse variance weighted	5	-0.0198454	0.0117977	0.0925397	-0.0429688	0.00327798	0.98035	0.957941	1.00328
eqtl-a-ENSG00000224152	TlK3bg	Prostate cancer	BAZ2B-AS1	Simple mode	5	-0.0135833	0.0187266	0.508401	-0.0502875	0.0231209	0.986509	0.950956	1.02339
eqtl-a-ENSG00000224152	TlK3bg	Prostate cancer	BAZ2B-AS1	Weighted mode	5	-0.0163816	0.013053	0.277799	-0.0419655	0.00920236	0.983752	0.958903	1.00924
eqtl-a-ENSG00000150938	TlK3bg	Prostate cancer	CRIM1	Inverse variance weighted	2	-0.013117	0.0231993	0.571799	-0.0585877	0.0323537	0.986969	0.943096	1.03288
eqtl-a-ENSG00000229754	TlK3bg	Prostate cancer	CXCR2P1	MR Egger	11	-0.0687734	0.0228404	0.0146909	-0.11354	-0.0240063	0.933538	0.892668	0.97628
eqtl-a-ENSG00000229754	TlK3bg	Prostate cancer	CXCR2P1	Weighted median	11	-0.0568485	0.015215	0.000186717	-0.0866699	-0.0270271	0.944737	0.91698	0.973335
eqtl-a-ENSG00000229754	TlK3bg	Prostate cancer	CXCR2P1	Inverse variance weighted	11	-0.0434304	0.01318	0.000983628	-0.0692633	-0.0175976	0.957499	0.933081	0.982556
eqtl-a-ENSG00000229754	TlK3bg	Prostate cancer	CXCR2P1	Simple mode	11	-0.0670416	0.0312314	0.0573914	-0.128255	-0.00582818	0.935156	0.879629	0.994189
eqtl-a-ENSG00000229754	TlK3bg	Prostate cancer	CXCR2P1	Weighted mode	11	-0.0609202	0.0155029	0.00282205	-0.0913059	-0.0305345	0.940898	0.912738	0.969927
eqtl-a-ENSG00000138448	TlK3bg	Prostate cancer	ITGAV	MR Egger	3	-0.0275866	0.0436328	0.641079	-0.113107	0.0579337	0.97279	0.893055	1.05964
eqtl-a-ENSG00000138448	TlK3bg	Prostate cancer	ITGAV	Weighted median	3	-0.00847757	0.0184645	0.646142	-0.044668	0.0277128	0.991558	0.956315	1.0281
eqtl-a-ENSG00000138448	TlK3bg	Prostate cancer	ITGAV	Inverse variance weighted	3	-0.00534162	0.018385	0.771401	-0.0413763	0.030693	0.994673	0.959468	1.03117
eqtl-a-ENSG00000138448	TlK3bg	Prostate cancer	ITGAV	Simple mode	3	-0.00831345	0.0282672	0.796394	-0.0637171	0.0470902	0.991721	0.93827	1.04822
eqtl-a-ENSG00000138448	TlK3bg	Prostate cancer	ITGAV	Weighted mode	3	-0.00851526	0.0190173	0.698152	-0.0457892	0.0287587	0.991521	0.955243	1.02918
eqtl-a-ENSG00000227403	TlK3bg	Prostate cancer	LINC01806	MR Egger	3	-0.0740906	0.035486	0.284359	-0.143643	-0.00453795	0.928588	0.866197	0.995472
eqtl-a-ENSG00000227403	TlK3bg	Prostate cancer	LINC01806	Weighted median	3	-0.0235472	0.0138639	0.0894237	-0.0507205	0.00362617	0.976728	0.950544	1.00363
eqtl-a-ENSG00000227403	TlK3bg	Prostate cancer	LINC01806	Inverse variance weighted	3	-0.0172668	0.0167354	0.302189	-0.0500681	0.0155346	0.982881	0.951165	1.01566
eqtl-a-ENSG00000227403	TlK3bg	Prostate cancer	LINC01806	Simple mode	3	-0.0212375	0.0218428	0.433464	-0.0640494	0.0215744	0.978986	0.937959	1.02181
eqtl-a-ENSG00000227403	TlK3bg	Prostate cancer	LINC01806	Weighted mode	3	-0.0263684	0.0142084	0.20462	-0.054217	0.00148013	0.973976	0.947227	1.00148
eqtl-a-ENSG00000075884	TlK3bg	Prostate cancer	ARHGAP15	MR Egger	8	0.00551989	0.0148393	0.722693	-0.0235652	0.0346049	1.00554	0.97671	1.03521
eqtl-a-ENSG00000075884	TlK3bg	Prostate cancer	ARHGAP15	Weighted median	8	0.00485647	0.0125296	0.698312	-0.0197015	0.0294145	1.00487	0.980491	1.02985
eqtl-a-ENSG00000075884	TlK3bg	Prostate cancer	ARHGAP15	Inverse variance weighted	8	0.00430967	0.0105218	0.682103	-0.016313	0.0249323	1.00432	0.983819	1.02525
eqtl-a-ENSG00000075884	TlK3bg	Prostate cancer	ARHGAP15	Simple mode	8	0.0422832	0.0215537	0.0905841	3.79955e-05	0.0845283	1.04319	1.00004	1.0882
eqtl-a-ENSG00000075884	TlK3bg	Prostate cancer	ARHGAP15	Weighted mode	8	0.00565154	0.0121902	0.656997	-0.0182413	0.0295444	1.00567	0.981924	1.02999
eqtl-a-ENSG00000132970	TlK3bg	Prostate cancer	WASF3	MR Egger	6	0.00100101	0.019445	0.961412	-0.0371111	0.0391131	1.001	0.963569	1.03989
eqtl-a-ENSG00000132970	TlK3bg	Prostate cancer	WASF3	Weighted median	6	-0.00604711	0.0118252	0.609089	-0.0292245	0.0171303	0.993971	0.971198	1.01728
eqtl-a-ENSG00000132970	TlK3bg	Prostate cancer	WASF3	Inverse variance weighted	6	-0.00541928	0.0104908	0.605454	-0.0259813	0.0151427	0.994595	0.974353	1.01526
eqtl-a-ENSG00000132970	TlK3bg	Prostate cancer	WASF3	Simple mode	6	-0.00852316	0.0179835	0.655514	-0.0437709	0.0267246	0.991513	0.957173	1.02708
eqtl-a-ENSG00000132970	TlK3bg	Prostate cancer	WASF3	Weighted mode	6	-0.00664642	0.011691	0.594272	-0.0295608	0.0162679	0.993376	0.970872	1.0164
eqtl-a-ENSG00000138381	TlK3bg	Prostate cancer	ASNSD1	MR Egger	5	0.0083453	0.0108815	0.498953	-0.0129824	0.029673	1.00838	0.987102	1.03012
eqtl-a-ENSG00000138381	TlK3bg	Prostate cancer	ASNSD1	Weighted median	5	0.010325	0.00761685	0.175244	-0.00460404	0.025254	1.01038	0.995407	1.02558
eqtl-a-ENSG00000138381	TlK3bg	Prostate cancer	ASNSD1	Inverse variance weighted	5	0.00589203	0.00706225	0.404113	-0.00794999	0.0197341	1.00591	0.992082	1.01993
eqtl-a-ENSG00000138381	TlK3bg	Prostate cancer	ASNSD1	Simple mode	5	0.00664089	0.0119668	0.608501	-0.016814	0.0300958	1.00666	0.983327	1.03055
eqtl-a-ENSG00000138381	TlK3bg	Prostate cancer	ASNSD1	Weighted mode	5	0.00931621	0.00806228	0.312197	-0.00648586	0.0251183	1.00936	0.993535	1.02544
eqtl-a-ENSG00000163171	TlK3bg	Prostate cancer	CDC42EP3	MR Egger	4	-0.126449	0.0436171	0.101235	-0.211939	-0.0409598	0.881219	0.809014	0.959868
eqtl-a-ENSG00000163171	TlK3bg	Prostate cancer	CDC42EP3	Weighted median	4	-0.0518442	0.0197672	0.00872253	-0.0905879	-0.0131005	0.949477	0.913394	0.986985
eqtl-a-ENSG00000163171	TlK3bg	Prostate cancer	CDC42EP3	Inverse variance weighted	4	-0.0516665	0.0217783	0.0176738	-0.0943521	-0.00898101	0.949645	0.909962	0.991059
eqtl-a-ENSG00000163171	TlK3bg	Prostate cancer	CDC42EP3	Simple mode	4	-0.0231393	0.0376734	0.582517	-0.0969792	0.0507005	0.977126	0.907575	1.05201
eqtl-a-ENSG00000163171	TlK3bg	Prostate cancer	CDC42EP3	Weighted mode	4	-0.0699612	0.0198943	0.039011	-0.108954	-0.0309684	0.93243	0.896772	0.969506
eqtl-a-ENSG00000134324	TlK3bg	Prostate cancer	LPIN1	MR Egger	5	0.00594631	0.0448649	0.902949	-0.0819889	0.0938815	1.00596	0.921282	1.09843
eqtl-a-ENSG00000134324	TlK3bg	Prostate cancer	LPIN1	Weighted median	5	-0.00722034	0.0121981	0.553901	-0.0311285	0.0166879	0.992806	0.969351	1.01683
eqtl-a-ENSG00000134324	TlK3bg	Prostate cancer	LPIN1	Inverse variance weighted	5	-0.010236	0.022992	0.656177	-0.0553004	0.0348284	0.989816	0.946201	1.03544
eqtl-a-ENSG00000134324	TlK3bg	Prostate cancer	LPIN1	Simple mode	5	-0.0135755	0.0242587	0.605597	-0.0611225	0.0339716	0.986516	0.940708	1.03456
eqtl-a-ENSG00000134324	TlK3bg	Prostate cancer	LPIN1	Weighted mode	5	-0.00716884	0.0122058	0.588534	-0.0310921	0.0167544	0.992857	0.969386	1.0169
eqtl-a-ENSG00000059728	TlK3bg	Prostate cancer	MXD1	MR Egger	3	-0.160008	0.22144	0.601655	-0.59403	0.274014	0.852137	0.552098	1.31523
eqtl-a-ENSG00000059728	TlK3bg	Prostate cancer	MXD1	Weighted median	3	-0.000495036	0.0392164	0.989928	-0.0773593	0.0763692	0.999505	0.925557	1.07936
eqtl-a-ENSG00000059728	TlK3bg	Prostate cancer	MXD1	Inverse variance weighted	3	0.00225643	0.0344175	0.947728	-0.0652019	0.0697147	1.00226	0.936878	1.0722
eqtl-a-ENSG00000059728	TlK3bg	Prostate cancer	MXD1	Simple mode	3	0.0183957	0.0466118	0.731205	-0.0729633	0.109755	1.01857	0.929635	1.116
eqtl-a-ENSG00000059728	TlK3bg	Prostate cancer	MXD1	Weighted mode	3	-0.00972073	0.0452662	0.849873	-0.0984426	0.0790011	0.990326	0.906248	1.08221
eqtl-a-ENSG00000115484	TlK3bg	Prostate cancer	CCT4	MR Egger	3	-0.0145182	0.0596078	0.847905	-0.13135	0.102313	0.985587	0.876911	1.10773
eqtl-a-ENSG00000115484	TlK3bg	Prostate cancer	CCT4	Weighted median	3	-0.0147577	0.0188559	0.433829	-0.0517152	0.0221999	0.985351	0.949599	1.02245
eqtl-a-ENSG00000115484	TlK3bg	Prostate cancer	CCT4	Inverse variance weighted	3	-0.0117693	0.0272081	0.665329	-0.0650973	0.0415586	0.9883	0.936976	1.04243
eqtl-a-ENSG00000115484	TlK3bg	Prostate cancer	CCT4	Simple mode	3	-0.0407009	0.0361386	0.377035	-0.111533	0.0301307	0.960116	0.894462	1.03059
eqtl-a-ENSG00000115484	TlK3bg	Prostate cancer	CCT4	Weighted mode	3	-0.0147498	0.0183689	0.506247	-0.0507528	0.0212532	0.985358	0.950514	1.02148
eqtl-a-ENSG00000125630	TlK3bg	Prostate cancer	POLR1B	MR Egger	4	-0.0268027	0.0164293	0.244389	-0.0590042	0.00539878	0.973553	0.942703	1.00541
eqtl-a-ENSG00000125630	TlK3bg	Prostate cancer	POLR1B	Weighted median	4	-0.0183801	0.0137876	0.182502	-0.0454038	0.00864354	0.981788	0.955612	1.00868
eqtl-a-ENSG00000125630	TlK3bg	Prostate cancer	POLR1B	Inverse variance weighted	4	-0.0168697	0.0120228	0.160574	-0.0404344	0.00669495	0.983272	0.960372	1.00672
eqtl-a-ENSG00000125630	TlK3bg	Prostate cancer	POLR1B	Simple mode	4	-0.0312914	0.0232122	0.270393	-0.0767873	0.0142046	0.969193	0.926087	1.01431
eqtl-a-ENSG00000125630	TlK3bg	Prostate cancer	POLR1B	Weighted mode	4	-0.0233476	0.0149618	0.216559	-0.0526728	0.00597762	0.976923	0.94869	1.006
eqtl-a-ENSG00000151694	TlK3bg	Prostate cancer	ADAM17	MR Egger	3	0.0399093	0.0377068	0.48194	-0.0339961	0.113815	1.04072	0.966575	1.12054
eqtl-a-ENSG00000151694	TlK3bg	Prostate cancer	ADAM17	Weighted median	3	0.0167597	0.0159807	0.294293	-0.0145624	0.0480819	1.0169	0.985543	1.04926
eqtl-a-ENSG00000151694	TlK3bg	Prostate cancer	ADAM17	Inverse variance weighted	3	0.0135011	0.0179485	0.451922	-0.021678	0.0486802	1.01359	0.978555	1.04988
eqtl-a-ENSG00000151694	TlK3bg	Prostate cancer	ADAM17	Simple mode	3	-0.0202864	0.0405957	0.666833	-0.099854	0.0592812	0.979918	0.904969	1.06107
eqtl-a-ENSG00000151694	TlK3bg	Prostate cancer	ADAM17	Weighted mode	3	0.0221827	0.0162053	0.30451	-0.00957969	0.0539451	1.02243	0.990466	1.05543
eqtl-a-ENSG00000176720	TlK3bg	Prostate cancer	BOK	MR Egger	3	-0.0467997	0.0299964	0.362866	-0.105593	0.0119933	0.954279	0.899791	1.01207
eqtl-a-ENSG00000176720	TlK3bg	Prostate cancer	BOK	Weighted median	3	0.0134881	0.0140729	0.337839	-0.0140948	0.041071	1.01358	0.986004	1.04193
eqtl-a-ENSG00000176720	TlK3bg	Prostate cancer	BOK	Inverse variance weighted	3	0.017863	0.028439	0.529927	-0.0378775	0.0736036	1.01802	0.962831	1.07638
eqtl-a-ENSG00000176720	TlK3bg	Prostate cancer	BOK	Simple mode	3	-0.00686063	0.0193107	0.756353	-0.0447097	0.0309884	0.993163	0.956275	1.03147
eqtl-a-ENSG00000176720	TlK3bg	Prostate cancer	BOK	Weighted mode	3	0.0140729	0.0132599	0.399765	-0.0119166	0.0400623	1.01417	0.988154	1.04088
eqtl-a-ENSG00000244617	TlK3bg	Prostate cancer	ASPRV1	MR Egger	7	0.0145519	0.0416221	0.740868	-0.0670274	0.0961312	1.01466	0.93517	1.1009
eqtl-a-ENSG00000244617	TlK3bg	Prostate cancer	ASPRV1	Weighted median	7	0.0150037	0.0155014	0.333099	-0.0153791	0.0453864	1.01512	0.984739	1.04643
eqtl-a-ENSG00000244617	TlK3bg	Prostate cancer	ASPRV1	Inverse variance weighted	7	0.0174201	0.0264872	0.510744	-0.0344948	0.0693349	1.01757	0.966093	1.0718
eqtl-a-ENSG00000244617	TlK3bg	Prostate cancer	ASPRV1	Simple mode	7	0.0312979	0.0391831	0.454876	-0.0455009	0.108097	1.03179	0.955519	1.11416
eqtl-a-ENSG00000244617	TlK3bg	Prostate cancer	ASPRV1	Weighted mode	7	0.0162472	0.0158757	0.345598	-0.0148693	0.0473636	1.01638	0.985241	1.0485
eqtl-a-ENSG00000073737	TlK3bg	Prostate cancer	DHRS9	MR Egger	10	-0.0134543	0.0198981	0.518005	-0.0524546	0.025546	0.986636	0.948897	1.02588
eqtl-a-ENSG00000073737	TlK3bg	Prostate cancer	DHRS9	Weighted median	10	-0.00363078	0.0137628	0.791926	-0.0306059	0.0233444	0.996376	0.969858	1.02362
eqtl-a-ENSG00000073737	TlK3bg	Prostate cancer	DHRS9	Inverse variance weighted	10	-0.00975618	0.0108519	0.368637	-0.0310259	0.0115136	0.990291	0.96945	1.01158
eqtl-a-ENSG00000073737	TlK3bg	Prostate cancer	DHRS9	Simple mode	10	-0.0196041	0.02595	0.469283	-0.0704661	0.0312578	0.980587	0.931959	1.03175
eqtl-a-ENSG00000073737	TlK3bg	Prostate cancer	DHRS9	Weighted mode	10	0.00659321	0.0155667	0.681839	-0.0239175	0.0371039	1.00661	0.976366	1.0378
eqtl-a-ENSG00000116016	TlK3bg	Prostate cancer	EPAS1	MR Egger	4	0.442697	0.362245	0.346158	-0.267304	1.1527	1.5569	0.76544	3.16673
eqtl-a-ENSG00000116016	TlK3bg	Prostate cancer	EPAS1	Weighted median	4	0.0555206	0.0388067	0.152517	-0.0205405	0.131582	1.05709	0.979669	1.14063
eqtl-a-ENSG00000116016	TlK3bg	Prostate cancer	EPAS1	Inverse variance weighted	4	0.0660381	0.0400331	0.0990277	-0.0124269	0.144503	1.06827	0.98765	1.15547
eqtl-a-ENSG00000116016	TlK3bg	Prostate cancer	EPAS1	Simple mode	4	0.0502483	0.0589445	0.456603	-0.0652829	0.16578	1.05153	0.936802	1.18031
eqtl-a-ENSG00000116016	TlK3bg	Prostate cancer	EPAS1	Weighted mode	4	0.0450325	0.0503675	0.437157	-0.0536878	0.143753	1.04606	0.947728	1.1546
eqtl-a-ENSG00000115350	TlK3bg	Prostate cancer	POLE4	MR Egger	3	-0.00909006	0.107763	0.946427	-0.220306	0.202126	0.990951	0.802273	1.224
eqtl-a-ENSG00000115350	TlK3bg	Prostate cancer	POLE4	Weighted median	3	0.0461606	0.0346964	0.183381	-0.0218443	0.114165	1.04724	0.978393	1.12094
eqtl-a-ENSG00000115350	TlK3bg	Prostate cancer	POLE4	Inverse variance weighted	3	0.0407126	0.0317987	0.200431	-0.0216128	0.103038	1.04155	0.978619	1.10853
eqtl-a-ENSG00000115350	TlK3bg	Prostate cancer	POLE4	Simple mode	3	0.0499133	0.0422885	0.359241	-0.0329721	0.132799	1.05118	0.967566	1.14202
eqtl-a-ENSG00000115350	TlK3bg	Prostate cancer	POLE4	Weighted mode	3	0.0478451	0.0425149	0.377331	-0.0354841	0.131174	1.04901	0.965138	1.14017
eqtl-a-ENSG00000115525	TlK3bg	Prostate cancer	ST3GAL5	MR Egger	4	-0.000160161	0.0157271	0.992799	-0.0309853	0.030665	0.99984	0.96949	1.03114
eqtl-a-ENSG00000115525	TlK3bg	Prostate cancer	ST3GAL5	Weighted median	4	0.00726178	0.0104623	0.487625	-0.0132443	0.0277679	1.00729	0.986843	1.02816
eqtl-a-ENSG00000115525	TlK3bg	Prostate cancer	ST3GAL5	Inverse variance weighted	4	0.0056591	0.00986137	0.566059	-0.0136692	0.0249874	1.00568	0.986424	1.0253
eqtl-a-ENSG00000115525	TlK3bg	Prostate cancer	ST3GAL5	Simple mode	4	-0.000439206	0.018967	0.98298	-0.0376145	0.0367361	0.999561	0.963084	1.03742
eqtl-a-ENSG00000115525	TlK3bg	Prostate cancer	ST3GAL5	Weighted mode	4	0.00942969	0.0116196	0.476471	-0.0133448	0.0322042	1.00947	0.986744	1.03273
eqtl-a-ENSG00000116106	TlK3bg	Prostate cancer	EPHA4	MR Egger	5	0.0432596	0.0214742	0.137385	0.00117027	0.0853489	1.04421	1.00117	1.0891
eqtl-a-ENSG00000116106	TlK3bg	Prostate cancer	EPHA4	Weighted median	5	-0.00167357	0.012457	0.893127	-0.0260893	0.0227422	0.998328	0.974248	1.023
eqtl-a-ENSG00000116106	TlK3bg	Prostate cancer	EPHA4	Inverse variance weighted	5	-0.00982475	0.0179749	0.584666	-0.0450556	0.0254061	0.990223	0.955944	1.02573
eqtl-a-ENSG00000116106	TlK3bg	Prostate cancer	EPHA4	Simple mode	5	0.0102802	0.0274649	0.727177	-0.0435511	0.0641115	1.01033	0.957384	1.06621
eqtl-a-ENSG00000116106	TlK3bg	Prostate cancer	EPHA4	Weighted mode	5	-0.00114801	0.0122272	0.929712	-0.0251134	0.0228174	0.998853	0.975199	1.02308
eqtl-a-ENSG00000197872	TlK3bg	Prostate cancer	CYRIA	MR Egger	3	-0.0911642	0.067442	0.405483	-0.223351	0.0410221	0.912868	0.799834	1.04188
eqtl-a-ENSG00000197872	TlK3bg	Prostate cancer	CYRIA	Weighted median	3	-0.0254357	0.02987	0.394465	-0.0839809	0.0331095	0.974885	0.919449	1.03366
eqtl-a-ENSG00000197872	TlK3bg	Prostate cancer	CYRIA	Inverse variance weighted	3	-0.0482243	0.0276641	0.0812975	-0.102446	0.0059974	0.95292	0.902627	1.00602
eqtl-a-ENSG00000197872	TlK3bg	Prostate cancer	CYRIA	Simple mode	3	-0.0248224	0.0439528	0.629138	-0.11097	0.0613251	0.975483	0.894966	1.06324
eqtl-a-ENSG00000197872	TlK3bg	Prostate cancer	CYRIA	Weighted mode	3	-0.0225507	0.0358872	0.593949	-0.0928897	0.0477882	0.977702	0.911294	1.04895
eqtl-a-ENSG00000003402	TlK3bg	Prostate cancer	CFLAR	MR Egger	3	-0.116869	0.234587	0.705754	-0.576659	0.342921	0.889702	0.561772	1.40906
eqtl-a-ENSG00000003402	TlK3bg	Prostate cancer	CFLAR	Weighted median	3	-0.00151686	0.0528607	0.977107	-0.105124	0.10209	0.998484	0.900213	1.10748
eqtl-a-ENSG00000003402	TlK3bg	Prostate cancer	CFLAR	Inverse variance weighted	3	-0.00317473	0.0460034	0.944981	-0.0933414	0.0869919	0.99683	0.910882	1.09089
eqtl-a-ENSG00000003402	TlK3bg	Prostate cancer	CFLAR	Simple mode	3	-0.00379362	0.06671	0.959821	-0.134545	0.126958	0.996214	0.874113	1.13537
eqtl-a-ENSG00000003402	TlK3bg	Prostate cancer	CFLAR	Weighted mode	3	0.00769049	0.0619198	0.912513	-0.113672	0.129053	1.00772	0.89255	1.13775
eqtl-a-ENSG00000173209	TlK3bg	Prostate cancer	AHSA2P	MR Egger	4	0.0248382	0.0643838	0.736826	-0.101354	0.15103	1.02515	0.903613	1.16303
eqtl-a-ENSG00000173209	TlK3bg	Prostate cancer	AHSA2P	Weighted median	4	-0.0161052	0.014602	0.270052	-0.0447251	0.0125148	0.984024	0.95626	1.01259
eqtl-a-ENSG00000173209	TlK3bg	Prostate cancer	AHSA2P	Inverse variance weighted	4	-0.0175352	0.0142746	0.219289	-0.0455135	0.010443	0.982618	0.955507	1.0105
eqtl-a-ENSG00000173209	TlK3bg	Prostate cancer	AHSA2P	Simple mode	4	-0.0110892	0.0236893	0.671616	-0.0575202	0.0353419	0.988972	0.944103	1.03597
eqtl-a-ENSG00000173209	TlK3bg	Prostate cancer	AHSA2P	Weighted mode	4	-0.0118829	0.0172601	0.540623	-0.0457128	0.0219469	0.988187	0.955316	1.02219
eqtl-a-ENSG00000179818	TlK3bg	Prostate cancer	PCBP1-AS1	MR Egger	3	-0.00554316	0.0271367	0.871724	-0.0587312	0.0476449	0.994472	0.94296	1.0488
eqtl-a-ENSG00000179818	TlK3bg	Prostate cancer	PCBP1-AS1	Weighted median	3	0.0227327	0.0166532	0.172233	-0.00990755	0.0553729	1.02299	0.990141	1.05693
eqtl-a-ENSG00000179818	TlK3bg	Prostate cancer	PCBP1-AS1	Inverse variance weighted	3	0.0229825	0.0169264	0.17453	-0.0101932	0.0561582	1.02325	0.989859	1.05776
eqtl-a-ENSG00000179818	TlK3bg	Prostate cancer	PCBP1-AS1	Simple mode	3	0.110641	0.0630572	0.221413	-0.0129509	0.234233	1.11699	0.987133	1.26394
eqtl-a-ENSG00000179818	TlK3bg	Prostate cancer	PCBP1-AS1	Weighted mode	3	0.0169253	0.017909	0.444378	-0.0181763	0.0520269	1.01707	0.981988	1.0534
eqtl-a-ENSG00000132326	TlK3bg	Prostate cancer	PER2	MR Egger	5	0.0671368	0.303535	0.839149	-0.527791	0.662065	1.06944	0.589907	1.93879
eqtl-a-ENSG00000132326	TlK3bg	Prostate cancer	PER2	Weighted median	5	-0.0006	0.0439359	0.989104	-0.0867143	0.0855143	0.9994	0.916939	1.08928
eqtl-a-ENSG00000132326	TlK3bg	Prostate cancer	PER2	Inverse variance weighted	5	0.05254	0.0490798	0.284393	-0.0436563	0.148736	1.05394	0.957283	1.16037
eqtl-a-ENSG00000132326	TlK3bg	Prostate cancer	PER2	Simple mode	5	-0.0335768	0.0685464	0.649898	-0.167928	0.100774	0.966981	0.845415	1.10603
eqtl-a-ENSG00000132326	TlK3bg	Prostate cancer	PER2	Weighted mode	5	-0.0350714	0.0726353	0.654443	-0.177437	0.107294	0.965536	0.837414	1.11326
eqtl-a-ENSG00000153214	TlK3bg	Prostate cancer	TMEM87B	MR Egger	4	-0.0376453	0.0905329	0.717913	-0.21509	0.139799	0.963054	0.806469	1.15004
eqtl-a-ENSG00000153214	TlK3bg	Prostate cancer	TMEM87B	Weighted median	4	-0.0111064	0.0150058	0.459215	-0.0405179	0.018305	0.988955	0.960292	1.01847
eqtl-a-ENSG00000153214	TlK3bg	Prostate cancer	TMEM87B	Inverse variance weighted	4	-0.00917112	0.0146763	0.532042	-0.0379368	0.0195945	0.990871	0.962774	1.01979
eqtl-a-ENSG00000153214	TlK3bg	Prostate cancer	TMEM87B	Simple mode	4	0.0123416	0.027402	0.682986	-0.0413663	0.0660495	1.01242	0.959478	1.06828
eqtl-a-ENSG00000153214	TlK3bg	Prostate cancer	TMEM87B	Weighted mode	4	-0.0139071	0.0152662	0.429474	-0.0438288	0.0160146	0.986189	0.957118	1.01614
eqtl-a-ENSG00000173272	TlK3bg	Prostate cancer	MZT2A	MR Egger	3	0.0132154	0.124843	0.93286	-0.231476	0.257907	1.0133	0.793362	1.29422
eqtl-a-ENSG00000173272	TlK3bg	Prostate cancer	MZT2A	Weighted median	3	-0.0185627	0.0156113	0.234417	-0.0491608	0.0120354	0.981609	0.952028	1.01211
eqtl-a-ENSG00000173272	TlK3bg	Prostate cancer	MZT2A	Inverse variance weighted	3	-0.0206622	0.0165694	0.212392	-0.0531382	0.0118137	0.97955	0.948249	1.01188
eqtl-a-ENSG00000173272	TlK3bg	Prostate cancer	MZT2A	Simple mode	3	0.0023706	0.0318152	0.947385	-0.0599873	0.0647285	1.00237	0.941777	1.06687
eqtl-a-ENSG00000173272	TlK3bg	Prostate cancer	MZT2A	Weighted mode	3	-0.0165286	0.015854	0.406618	-0.0476024	0.0145453	0.983607	0.953513	1.01465
eqtl-a-ENSG00000175857	TlK3bg	Prostate cancer	GAPT	MR Egger	9	-0.00598277	0.0345436	0.8674	-0.0736882	0.0617226	0.994035	0.928961	1.06367
eqtl-a-ENSG00000175857	TlK3bg	Prostate cancer	GAPT	Weighted median	9	0.000251411	0.012005	0.983292	-0.0232785	0.0237813	1.00025	0.97699	1.02407
eqtl-a-ENSG00000175857	TlK3bg	Prostate cancer	GAPT	Inverse variance weighted	9	0.00295112	0.015863	0.852415	-0.0281403	0.0340425	1.00296	0.972252	1.03463
eqtl-a-ENSG00000175857	TlK3bg	Prostate cancer	GAPT	Simple mode	9	0.00828932	0.0196854	0.684775	-0.0302941	0.0468728	1.00832	0.97016	1.04799
eqtl-a-ENSG00000175857	TlK3bg	Prostate cancer	GAPT	Weighted mode	9	0.000597806	0.0115067	0.95984	-0.0219553	0.0231509	1.0006	0.978284	1.02342
eqtl-a-ENSG00000236682	TlK3bg	Prostate cancer	MAP3K2-DT	MR Egger	3	0.040464	0.0677137	0.657095	-0.0922549	0.173183	1.04129	0.911873	1.18908
eqtl-a-ENSG00000236682	TlK3bg	Prostate cancer	MAP3K2-DT	Weighted median	3	0.0159153	0.0129252	0.218199	-0.0094182	0.0412487	1.01604	0.990626	1.04211
eqtl-a-ENSG00000236682	TlK3bg	Prostate cancer	MAP3K2-DT	Inverse variance weighted	3	0.0154758	0.0293463	0.59795	-0.0420429	0.0729945	1.0156	0.958829	1.07572
eqtl-a-ENSG00000236682	TlK3bg	Prostate cancer	MAP3K2-DT	Simple mode	3	0.0330334	0.0388758	0.484975	-0.0431632	0.10923	1.03359	0.957755	1.11542
eqtl-a-ENSG00000236682	TlK3bg	Prostate cancer	MAP3K2-DT	Weighted mode	3	0.0184226	0.0128123	0.287051	-0.0066896	0.0435348	1.01859	0.993333	1.0445
eqtl-a-ENSG00000198130	TlK3bg	Prostate cancer	HIBCH	MR Egger	4	-0.0162177	0.0282647	0.624043	-0.0716166	0.0391812	0.983913	0.930888	1.03996
eqtl-a-ENSG00000198130	TlK3bg	Prostate cancer	HIBCH	Weighted median	4	-0.0300451	0.0141249	0.033412	-0.0577299	-0.00236023	0.970402	0.943905	0.997643
eqtl-a-ENSG00000198130	TlK3bg	Prostate cancer	HIBCH	Inverse variance weighted	4	-0.0313185	0.0152733	0.0403117	-0.0612541	-0.00138286	0.969167	0.940584	0.998618
eqtl-a-ENSG00000198130	TlK3bg	Prostate cancer	HIBCH	Simple mode	4	-0.073646	0.0369815	0.140489	-0.14613	-0.00116234	0.929	0.864046	0.998838
eqtl-a-ENSG00000198130	TlK3bg	Prostate cancer	HIBCH	Weighted mode	4	-0.0277053	0.0134803	0.132098	-0.0541268	-0.00128387	0.972675	0.947312	0.998717
eqtl-a-ENSG00000135631	TlK3bg	Prostate cancer	RAB11FIP5	MR Egger	5	0.0268823	0.0535538	0.650216	-0.0780831	0.131848	1.02725	0.924888	1.14093
eqtl-a-ENSG00000135631	TlK3bg	Prostate cancer	RAB11FIP5	Weighted median	5	0.0197366	0.0146279	0.17726	-0.00893418	0.0484073	1.01993	0.991106	1.0496
eqtl-a-ENSG00000135631	TlK3bg	Prostate cancer	RAB11FIP5	Inverse variance weighted	5	0.0181167	0.0330764	0.583883	-0.0467131	0.0829465	1.01828	0.954361	1.08648
eqtl-a-ENSG00000135631	TlK3bg	Prostate cancer	RAB11FIP5	Simple mode	5	0.00978742	0.0373539	0.806247	-0.0634262	0.083001	1.00984	0.938543	1.08654
eqtl-a-ENSG00000135631	TlK3bg	Prostate cancer	RAB11FIP5	Weighted mode	5	0.0196015	0.0148767	0.258038	-0.00955688	0.0487599	1.01979	0.990489	1.04997
eqtl-a-ENSG00000198586	TlK3bg	Prostate cancer	TLK1	MR Egger	3	-0.0469391	0.0825176	0.670746	-0.208674	0.114795	0.954145	0.81166	1.12164
eqtl-a-ENSG00000198586	TlK3bg	Prostate cancer	TLK1	Weighted median	3	-0.0307495	0.0370697	0.406818	-0.103406	0.041907	0.969718	0.901761	1.0428
eqtl-a-ENSG00000198586	TlK3bg	Prostate cancer	TLK1	Inverse variance weighted	3	-0.0318051	0.0348207	0.361034	-0.100054	0.0364434	0.968695	0.904789	1.03712
eqtl-a-ENSG00000198586	TlK3bg	Prostate cancer	TLK1	Simple mode	3	-0.038491	0.0458464	0.489518	-0.12835	0.051368	0.96224	0.879545	1.05271
eqtl-a-ENSG00000198586	TlK3bg	Prostate cancer	TLK1	Weighted mode	3	-0.0290328	0.0429982	0.569144	-0.113309	0.0552436	0.971385	0.892875	1.0568
eqtl-a-ENSG00000237753	TlK3bg	Prostate cancer	SLC20A1-DT	MR Egger	5	-0.0216459	0.0355556	0.585666	-0.0913349	0.0480431	0.978587	0.912712	1.04922
eqtl-a-ENSG00000237753	TlK3bg	Prostate cancer	SLC20A1-DT	Weighted median	5	-0.0294752	0.0128737	0.0220462	-0.0547077	-0.0042428	0.970955	0.946762	0.995766
eqtl-a-ENSG00000237753	TlK3bg	Prostate cancer	SLC20A1-DT	Inverse variance weighted	5	-0.0267211	0.0169655	0.11525	-0.0599734	0.00653126	0.973633	0.94179	1.00655
eqtl-a-ENSG00000237753	TlK3bg	Prostate cancer	SLC20A1-DT	Simple mode	5	-0.0184298	0.0160863	0.315811	-0.0499589	0.0130993	0.981739	0.951268	1.01319
eqtl-a-ENSG00000237753	TlK3bg	Prostate cancer	SLC20A1-DT	Weighted mode	5	-0.0312395	0.0134858	0.0814516	-0.0576717	-0.00480729	0.969243	0.94396	0.995204
eqtl-a-ENSG00000169967	TlK3bg	Prostate cancer	MAP3K2	MR Egger	6	-0.0213435	0.0209183	0.365262	-0.0623433	0.0196563	0.978883	0.93956	1.01985
eqtl-a-ENSG00000169967	TlK3bg	Prostate cancer	MAP3K2	Weighted median	6	-0.0187277	0.0142311	0.188184	-0.0466207	0.00916525	0.981447	0.954449	1.00921
eqtl-a-ENSG00000169967	TlK3bg	Prostate cancer	MAP3K2	Inverse variance weighted	6	-0.00540177	0.0121554	0.65676	-0.0292264	0.0184229	0.994613	0.971197	1.01859
eqtl-a-ENSG00000169967	TlK3bg	Prostate cancer	MAP3K2	Simple mode	6	-0.0141316	0.0376699	0.72294	-0.0879647	0.0597014	0.985968	0.915793	1.06152
eqtl-a-ENSG00000169967	TlK3bg	Prostate cancer	MAP3K2	Weighted mode	6	-0.0217548	0.0153182	0.214788	-0.0517784	0.00826881	0.97848	0.949539	1.0083
eqtl-a-ENSG00000166928	TlK3bg	Prostate cancer	MS4A14	MR Egger	11	0.0101148	0.0131459	0.461358	-0.0156512	0.0358807	1.01017	0.984471	1.03653
eqtl-a-ENSG00000166928	TlK3bg	Prostate cancer	MS4A14	Weighted median	11	0.00642387	0.00763276	0.400002	-0.00853634	0.0213841	1.00644	0.9915	1.02161
eqtl-a-ENSG00000166928	TlK3bg	Prostate cancer	MS4A14	Inverse variance weighted	11	0.00752892	0.0093039	0.418387	-0.0107067	0.0257646	1.00756	0.98935	1.0261
eqtl-a-ENSG00000166928	TlK3bg	Prostate cancer	MS4A14	Simple mode	11	0.0508325	0.0316942	0.139831	-0.0112882	0.112953	1.05215	0.988775	1.11958
eqtl-a-ENSG00000166928	TlK3bg	Prostate cancer	MS4A14	Weighted mode	11	0.00596633	0.00843746	0.495637	-0.0105711	0.0225038	1.00598	0.989485	1.02276
eqtl-a-ENSG00000136813	TlK3bg	Prostate cancer	ECPAS	MR Egger	3	-0.0180728	0.0414865	0.738451	-0.0993864	0.0632408	0.98209	0.905393	1.06528
eqtl-a-ENSG00000136813	TlK3bg	Prostate cancer	ECPAS	Weighted median	3	-0.0431432	0.018455	0.0194003	-0.079315	-0.00697136	0.957774	0.923749	0.993053
eqtl-a-ENSG00000136813	TlK3bg	Prostate cancer	ECPAS	Inverse variance weighted	3	-0.0406057	0.0254885	0.111139	-0.0905632	0.00935188	0.960208	0.913417	1.0094
eqtl-a-ENSG00000136813	TlK3bg	Prostate cancer	ECPAS	Simple mode	3	-0.0576577	0.0283595	0.179072	-0.113242	-0.00207317	0.943973	0.892934	0.997929
eqtl-a-ENSG00000136813	TlK3bg	Prostate cancer	ECPAS	Weighted mode	3	-0.043229	0.0202046	0.165768	-0.0828299	-0.003628	0.957692	0.920508	0.996379
eqtl-a-ENSG00000162769	TlK3bg	Prostate cancer	FLVCR1	MR Egger	5	0.0421346	0.0415918	0.385641	-0.0393853	0.123654	1.04303	0.96138	1.13162
eqtl-a-ENSG00000162769	TlK3bg	Prostate cancer	FLVCR1	Weighted median	5	0.024279	0.0151537	0.109116	-0.0054223	0.0539802	1.02458	0.994592	1.05546
eqtl-a-ENSG00000162769	TlK3bg	Prostate cancer	FLVCR1	Inverse variance weighted	5	0.0160425	0.0192725	0.40518	-0.0217315	0.0538165	1.01617	0.978503	1.05529
eqtl-a-ENSG00000162769	TlK3bg	Prostate cancer	FLVCR1	Simple mode	5	0.0349084	0.0313238	0.327534	-0.0264862	0.096303	1.03552	0.973861	1.10109
eqtl-a-ENSG00000162769	TlK3bg	Prostate cancer	FLVCR1	Weighted mode	5	0.0298737	0.0158097	0.131814	-0.00111325	0.0608607	1.03032	0.998887	1.06275
eqtl-a-ENSG00000129518	TlK3bg	Prostate cancer	EAPP	MR Egger	3	-0.00779042	0.03928	0.875356	-0.0847792	0.0691984	0.99224	0.918715	1.07165
eqtl-a-ENSG00000129518	TlK3bg	Prostate cancer	EAPP	Weighted median	3	-0.0143343	0.0199574	0.472605	-0.0534508	0.0247821	0.985768	0.947953	1.02509
eqtl-a-ENSG00000129518	TlK3bg	Prostate cancer	EAPP	Inverse variance weighted	3	-0.0214634	0.0200538	0.284487	-0.0607688	0.017842	0.978765	0.941041	1.018
eqtl-a-ENSG00000129518	TlK3bg	Prostate cancer	EAPP	Simple mode	3	-0.0140751	0.0273535	0.658079	-0.067688	0.0395378	0.986023	0.934552	1.04033
eqtl-a-ENSG00000129518	TlK3bg	Prostate cancer	EAPP	Weighted mode	3	-0.014303	0.0223908	0.588353	-0.0581889	0.0295829	0.985799	0.943472	1.03002
eqtl-a-ENSG00000173917	TlK3bg	Prostate cancer	HOXB2	MR Egger	12	0.014074	0.0224916	0.545499	-0.0300095	0.0581575	1.01417	0.970436	1.05988
eqtl-a-ENSG00000173917	TlK3bg	Prostate cancer	HOXB2	Weighted median	12	0.00766769	0.0106635	0.472105	-0.0132328	0.0285682	1.0077	0.986854	1.02898
eqtl-a-ENSG00000173917	TlK3bg	Prostate cancer	HOXB2	Inverse variance weighted	12	0.00838965	0.0130818	0.521312	-0.0172506	0.0340299	1.00842	0.982897	1.03462
eqtl-a-ENSG00000173917	TlK3bg	Prostate cancer	HOXB2	Simple mode	12	0.00401896	0.0162253	0.808931	-0.0277826	0.0358205	1.00403	0.9726	1.03647
eqtl-a-ENSG00000173917	TlK3bg	Prostate cancer	HOXB2	Weighted mode	12	0.00809262	0.00871927	0.373258	-0.00899714	0.0251824	1.00813	0.991043	1.0255
eqtl-a-ENSG00000059122	TlK3bg	Prostate cancer	FLYWCH1	MR Egger	3	0.0545785	0.0240934	0.264653	0.00735548	0.101802	1.0561	1.00738	1.10716
eqtl-a-ENSG00000059122	TlK3bg	Prostate cancer	FLYWCH1	Weighted median	3	-0.00696882	0.0122218	0.568545	-0.0309235	0.0169859	0.993055	0.96955	1.01713
eqtl-a-ENSG00000059122	TlK3bg	Prostate cancer	FLYWCH1	Inverse variance weighted	3	-0.0147786	0.0286373	0.605811	-0.0709077	0.0413505	0.98533	0.931548	1.04222
eqtl-a-ENSG00000059122	TlK3bg	Prostate cancer	FLYWCH1	Simple mode	3	-0.00787309	0.0149025	0.650052	-0.0370819	0.0213358	0.992158	0.963597	1.02157
eqtl-a-ENSG00000059122	TlK3bg	Prostate cancer	FLYWCH1	Weighted mode	3	-0.00640231	0.0122076	0.652296	-0.0303293	0.0175246	0.993618	0.970126	1.01768
eqtl-a-ENSG00000177519	TlK3bg	Prostate cancer	RPRM	MR Egger	3	-0.00452751	0.030908	0.907404	-0.0651071	0.0560521	0.995483	0.936967	1.05765
eqtl-a-ENSG00000177519	TlK3bg	Prostate cancer	RPRM	Weighted median	3	-0.0213342	0.0143187	0.136237	-0.0493989	0.00673047	0.978892	0.951801	1.00675
eqtl-a-ENSG00000177519	TlK3bg	Prostate cancer	RPRM	Inverse variance weighted	3	-0.0247592	0.0135335	0.0673284	-0.0512849	0.00176646	0.975545	0.950008	1.00177
eqtl-a-ENSG00000177519	TlK3bg	Prostate cancer	RPRM	Simple mode	3	-0.0188832	0.0173731	0.390618	-0.0529344	0.015168	0.981294	0.948442	1.01528
eqtl-a-ENSG00000177519	TlK3bg	Prostate cancer	RPRM	Weighted mode	3	-0.0213032	0.014427	0.277798	-0.0495802	0.00697383	0.978922	0.951629	1.007
eqtl-a-ENSG00000178425	TlK3bg	Prostate cancer	NT5DC1	MR Egger	3	-0.0852344	0.0692545	0.434383	-0.220973	0.0505044	0.918297	0.801738	1.0518
eqtl-a-ENSG00000178425	TlK3bg	Prostate cancer	NT5DC1	Weighted median	3	-0.00843021	0.0212495	0.69157	-0.0500791	0.0332187	0.991605	0.951154	1.03378
eqtl-a-ENSG00000178425	TlK3bg	Prostate cancer	NT5DC1	Inverse variance weighted	3	-0.00424582	0.0313153	0.892151	-0.0656238	0.0571321	0.995763	0.936483	1.0588
eqtl-a-ENSG00000178425	TlK3bg	Prostate cancer	NT5DC1	Simple mode	3	0.0694446	0.0723295	0.438311	-0.0723213	0.21121	1.07191	0.930232	1.23517
eqtl-a-ENSG00000178425	TlK3bg	Prostate cancer	NT5DC1	Weighted mode	3	-0.0191103	0.021243	0.463274	-0.0607466	0.0225261	0.981071	0.941062	1.02278
eqtl-a-ENSG00000211699	TlK3bg	Prostate cancer	TRGV3	MR Egger	4	0.0194237	0.0271695	0.548853	-0.0338285	0.0726759	1.01961	0.966737	1.07538
eqtl-a-ENSG00000211699	TlK3bg	Prostate cancer	TRGV3	Weighted median	4	-0.000963113	0.0127291	0.939688	-0.0259122	0.023986	0.999037	0.974421	1.02428
eqtl-a-ENSG00000211699	TlK3bg	Prostate cancer	TRGV3	Inverse variance weighted	4	-0.00302331	0.0116583	0.795383	-0.0258736	0.0198269	0.996981	0.974458	1.02002
eqtl-a-ENSG00000211699	TlK3bg	Prostate cancer	TRGV3	Simple mode	4	-0.0406077	0.0197955	0.13259	-0.0794068	-0.00180855	0.960206	0.923664	0.998193
eqtl-a-ENSG00000211699	TlK3bg	Prostate cancer	TRGV3	Weighted mode	4	-0.000937433	0.0135063	0.949033	-0.0274097	0.0255348	0.999063	0.972963	1.02586
eqtl-a-ENSG00000155093	TlK3bg	Prostate cancer	PTPRN2	MR Egger	6	-0.00393606	0.0225247	0.869769	-0.0480846	0.0402124	0.996072	0.953053	1.04103
eqtl-a-ENSG00000155093	TlK3bg	Prostate cancer	PTPRN2	Weighted median	6	-0.00594633	0.0104574	0.569612	-0.0264429	0.0145502	0.994071	0.973904	1.01466
eqtl-a-ENSG00000155093	TlK3bg	Prostate cancer	PTPRN2	Inverse variance weighted	6	-0.00778883	0.0152815	0.610268	-0.0377405	0.0221628	0.992241	0.962963	1.02241
eqtl-a-ENSG00000155093	TlK3bg	Prostate cancer	PTPRN2	Simple mode	6	0.0117987	0.0256579	0.664931	-0.0384909	0.0620883	1.01187	0.96224	1.06406
eqtl-a-ENSG00000155093	TlK3bg	Prostate cancer	PTPRN2	Weighted mode	6	-0.00440271	0.0104099	0.689917	-0.0248061	0.0160007	0.995607	0.975499	1.01613
eqtl-a-ENSG00000204084	TlK3bg	Prostate cancer	INPP5B	MR Egger	10	0.00219013	0.0559673	0.969744	-0.107506	0.111886	1.00219	0.898071	1.11839
eqtl-a-ENSG00000204084	TlK3bg	Prostate cancer	INPP5B	Weighted median	10	-0.00989314	0.0145602	0.496843	-0.0384311	0.0186448	0.990156	0.962298	1.01882
eqtl-a-ENSG00000204084	TlK3bg	Prostate cancer	INPP5B	Inverse variance weighted	10	-0.0168206	0.0155811	0.280341	-0.0473596	0.0137183	0.98332	0.953744	1.01381
eqtl-a-ENSG00000204084	TlK3bg	Prostate cancer	INPP5B	Simple mode	10	0.0220725	0.0309171	0.493371	-0.038525	0.08267	1.02232	0.962208	1.08618
eqtl-a-ENSG00000204084	TlK3bg	Prostate cancer	INPP5B	Weighted mode	10	-0.0130652	0.0143995	0.387878	-0.0412882	0.0151579	0.98702	0.959553	1.01527
eqtl-a-ENSG00000170852	TlK3bg	Prostate cancer	KBTBD2	MR Egger	4	-0.00210318	0.0591675	0.974873	-0.118071	0.113865	0.997899	0.888633	1.1206
eqtl-a-ENSG00000170852	TlK3bg	Prostate cancer	KBTBD2	Weighted median	4	0.0174826	0.0120891	0.148135	-0.006212	0.0411773	1.01764	0.993807	1.04204
eqtl-a-ENSG00000170852	TlK3bg	Prostate cancer	KBTBD2	Inverse variance weighted	4	0.0183532	0.0157409	0.243633	-0.012499	0.0492054	1.01852	0.987579	1.05044
eqtl-a-ENSG00000170852	TlK3bg	Prostate cancer	KBTBD2	Simple mode	4	0.0391626	0.0277207	0.252601	-0.0151699	0.0934952	1.03994	0.984945	1.09801
eqtl-a-ENSG00000170852	TlK3bg	Prostate cancer	KBTBD2	Weighted mode	4	0.0249937	0.0139112	0.170248	-0.00227224	0.0522596	1.02531	0.99773	1.05365
eqtl-a-ENSG00000186480	TlK3bg	Prostate cancer	INSIG1	MR Egger	9	0.00140191	0.0183805	0.941337	-0.0346239	0.0374277	1.0014	0.965969	1.03814
eqtl-a-ENSG00000186480	TlK3bg	Prostate cancer	INSIG1	Weighted median	9	-0.00288013	0.01181	0.80733	-0.0260278	0.0202675	0.997124	0.974308	1.02047
eqtl-a-ENSG00000186480	TlK3bg	Prostate cancer	INSIG1	Inverse variance weighted	9	-0.00324478	0.011235	0.772727	-0.0252654	0.0187759	0.99676	0.975051	1.01895
eqtl-a-ENSG00000186480	TlK3bg	Prostate cancer	INSIG1	Simple mode	9	-0.0149682	0.0196604	0.468302	-0.0535025	0.0235662	0.985143	0.947904	1.02385
eqtl-a-ENSG00000186480	TlK3bg	Prostate cancer	INSIG1	Weighted mode	9	-0.00357948	0.011665	0.766787	-0.0264428	0.0192838	0.996427	0.973904	1.01947
eqtl-a-ENSG00000185811	TlK3bg	Prostate cancer	IKZF1	MR Egger	5	-0.00290176	0.0371682	0.942687	-0.0757514	0.0699479	0.997102	0.927047	1.07245
eqtl-a-ENSG00000185811	TlK3bg	Prostate cancer	IKZF1	Weighted median	5	0.0189832	0.0136396	0.163991	-0.00775034	0.0457167	1.01916	0.99228	1.04678
eqtl-a-ENSG00000185811	TlK3bg	Prostate cancer	IKZF1	Inverse variance weighted	5	0.0232642	0.0149279	0.119129	-0.00599444	0.0525228	1.02354	0.994023	1.05393
eqtl-a-ENSG00000185811	TlK3bg	Prostate cancer	IKZF1	Simple mode	5	0.0162955	0.0249871	0.549877	-0.0326792	0.0652702	1.01643	0.967849	1.06745
eqtl-a-ENSG00000185811	TlK3bg	Prostate cancer	IKZF1	Weighted mode	5	0.0162955	0.0136306	0.297917	-0.0104205	0.0430115	1.01643	0.989634	1.04395
eqtl-a-ENSG00000205578	TlK3bg	Prostate cancer	POM121B	Inverse variance weighted	2	0.00263954	0.0190411	0.889748	-0.034681	0.0399601	1.00264	0.965914	1.04077
eqtl-a-ENSG00000258227	TlK3bg	Prostate cancer	CLEC5A	MR Egger	8	-0.0242363	0.0269298	0.402805	-0.0770188	0.0285461	0.976055	0.925872	1.02896
eqtl-a-ENSG00000258227	TlK3bg	Prostate cancer	CLEC5A	Weighted median	8	0.000576914	0.0132681	0.965318	-0.0254286	0.0265825	1.00058	0.974892	1.02694
eqtl-a-ENSG00000258227	TlK3bg	Prostate cancer	CLEC5A	Inverse variance weighted	8	0.00428452	0.0140955	0.761155	-0.0233427	0.0319117	1.00429	0.976928	1.03243
eqtl-a-ENSG00000258227	TlK3bg	Prostate cancer	CLEC5A	Simple mode	8	-0.0143093	0.0183035	0.459963	-0.0501841	0.0215654	0.985793	0.951054	1.0218
eqtl-a-ENSG00000258227	TlK3bg	Prostate cancer	CLEC5A	Weighted mode	8	-0.00449136	0.0126636	0.733283	-0.0293119	0.0203292	0.995519	0.971113	1.02054
eqtl-a-ENSG00000122591	TlK3bg	Prostate cancer	HYCC1	MR Egger	3	-0.0494328	0.0414506	0.444229	-0.130676	0.0318103	0.951769	0.877502	1.03232
eqtl-a-ENSG00000122591	TlK3bg	Prostate cancer	HYCC1	Weighted median	3	-0.0846114	0.0266067	0.00147235	-0.136761	-0.0324623	0.918869	0.872179	0.968059
eqtl-a-ENSG00000122591	TlK3bg	Prostate cancer	HYCC1	Inverse variance weighted	3	-0.0968849	0.0266175	0.000272744	-0.149055	-0.0447147	0.90766	0.861522	0.95627
eqtl-a-ENSG00000122591	TlK3bg	Prostate cancer	HYCC1	Simple mode	3	-0.0858892	0.0479572	0.215182	-0.179885	0.00810692	0.917696	0.835366	1.00814
eqtl-a-ENSG00000122591	TlK3bg	Prostate cancer	HYCC1	Weighted mode	3	-0.0693392	0.0317083	0.160296	-0.131488	-0.00719083	0.93301	0.87679	0.992835
eqtl-a-ENSG00000106341	TlK3bg	Prostate cancer	PPP1R17	MR Egger	4	0.00586215	0.0276737	0.851866	-0.0483784	0.0601027	1.00588	0.952773	1.06195
eqtl-a-ENSG00000106341	TlK3bg	Prostate cancer	PPP1R17	Weighted median	4	0.0036247	0.0159985	0.820762	-0.0277324	0.0349818	1.00363	0.972649	1.0356
eqtl-a-ENSG00000106341	TlK3bg	Prostate cancer	PPP1R17	Inverse variance weighted	4	0.00528801	0.0154286	0.731794	-0.0249521	0.0355281	1.0053	0.975357	1.03617
eqtl-a-ENSG00000106341	TlK3bg	Prostate cancer	PPP1R17	Simple mode	4	-0.000129635	0.0321566	0.997037	-0.0631565	0.0628972	0.99987	0.938797	1.06492
eqtl-a-ENSG00000106341	TlK3bg	Prostate cancer	PPP1R17	Weighted mode	4	0.00355918	0.0161896	0.840103	-0.0281724	0.0352908	1.00357	0.972221	1.03592
eqtl-a-ENSG00000158321	TlK3bg	Prostate cancer	AUTS2	MR Egger	8	0.00097542	0.0187864	0.960277	-0.0358459	0.0377967	1.00098	0.964789	1.03852
eqtl-a-ENSG00000158321	TlK3bg	Prostate cancer	AUTS2	Weighted median	8	-0.0185227	0.0129311	0.152026	-0.0438677	0.00682229	0.981648	0.957081	1.00685
eqtl-a-ENSG00000158321	TlK3bg	Prostate cancer	AUTS2	Inverse variance weighted	8	-0.0205696	0.0141821	0.146949	-0.0483665	0.00722732	0.979641	0.952785	1.00725
eqtl-a-ENSG00000158321	TlK3bg	Prostate cancer	AUTS2	Simple mode	8	-0.0471227	0.0305416	0.166762	-0.106984	0.0127388	0.95397	0.89854	1.01282
eqtl-a-ENSG00000158321	TlK3bg	Prostate cancer	AUTS2	Weighted mode	8	-0.0103176	0.0131389	0.458044	-0.0360699	0.0154347	0.989735	0.964573	1.01555
eqtl-a-ENSG00000164849	TlK3bg	Prostate cancer	GPR146	MR Egger	7	-0.011112	0.0131571	0.436891	-0.0368999	0.014676	0.98895	0.963773	1.01478
eqtl-a-ENSG00000164849	TlK3bg	Prostate cancer	GPR146	Weighted median	7	-0.00420333	0.0089213	0.637529	-0.0216891	0.0132824	0.995805	0.978544	1.01337
eqtl-a-ENSG00000164849	TlK3bg	Prostate cancer	GPR146	Inverse variance weighted	7	-0.00256039	0.00863138	0.766744	-0.0194779	0.0143571	0.997443	0.980711	1.01446
eqtl-a-ENSG00000164849	TlK3bg	Prostate cancer	GPR146	Simple mode	7	0.0145712	0.020339	0.500657	-0.0252933	0.0544357	1.01468	0.975024	1.05594
eqtl-a-ENSG00000164849	TlK3bg	Prostate cancer	GPR146	Weighted mode	7	-0.00578298	0.00915701	0.550977	-0.0237307	0.0121648	0.994234	0.976549	1.01224
eqtl-a-ENSG00000196247	TlK3bg	Prostate cancer	ZNF107	MR Egger	5	0.0441908	0.0655832	0.548701	-0.0843523	0.172734	1.04518	0.919107	1.18855
eqtl-a-ENSG00000196247	TlK3bg	Prostate cancer	ZNF107	Weighted median	5	0.0839707	0.0302321	0.00547736	0.0247157	0.143226	1.0876	1.02502	1.15399
eqtl-a-ENSG00000196247	TlK3bg	Prostate cancer	ZNF107	Inverse variance weighted	5	0.0767903	0.0287125	0.0074851	0.0205138	0.133067	1.07982	1.02073	1.14233
eqtl-a-ENSG00000196247	TlK3bg	Prostate cancer	ZNF107	Simple mode	5	0.12712	0.0592995	0.098678	0.0108927	0.243347	1.13555	1.01095	1.27551
eqtl-a-ENSG00000196247	TlK3bg	Prostate cancer	ZNF107	Weighted mode	5	0.0249568	0.0318111	0.476586	-0.037393	0.0873066	1.02527	0.963297	1.09123
eqtl-a-ENSG00000121716	TlK3bg	Prostate cancer	PILRB	MR Egger	8	-0.00382928	0.0498468	0.941264	-0.101529	0.0938704	0.996178	0.903455	1.09842
eqtl-a-ENSG00000121716	TlK3bg	Prostate cancer	PILRB	Weighted median	8	0.00339792	0.012447	0.784859	-0.0209981	0.027794	1.0034	0.979221	1.02818
eqtl-a-ENSG00000121716	TlK3bg	Prostate cancer	PILRB	Inverse variance weighted	8	0.00553291	0.0105818	0.601066	-0.0152075	0.0262733	1.00555	0.984908	1.02662
eqtl-a-ENSG00000121716	TlK3bg	Prostate cancer	PILRB	Simple mode	8	-0.00757196	0.0176929	0.681534	-0.04225	0.0271061	0.992457	0.95863	1.02748
eqtl-a-ENSG00000121716	TlK3bg	Prostate cancer	PILRB	Weighted mode	8	-0.000753173	0.012527	0.953737	-0.0253061	0.0237998	0.999247	0.975011	1.02409
eqtl-a-ENSG00000078399	TlK3bg	Prostate cancer	HOXA9	MR Egger	4	0.0282364	0.0958825	0.796137	-0.159693	0.216166	1.02864	0.852405	1.24131
eqtl-a-ENSG00000078399	TlK3bg	Prostate cancer	HOXA9	Weighted median	4	0.00414083	0.0160569	0.796495	-0.0273306	0.0356123	1.00415	0.973039	1.03625
eqtl-a-ENSG00000078399	TlK3bg	Prostate cancer	HOXA9	Inverse variance weighted	4	-0.00414074	0.0448555	0.926449	-0.0920575	0.083776	0.995868	0.912053	1.08739
eqtl-a-ENSG00000078399	TlK3bg	Prostate cancer	HOXA9	Simple mode	4	0.00957637	0.0315109	0.781059	-0.052185	0.0713378	1.00962	0.949153	1.07394
eqtl-a-ENSG00000078399	TlK3bg	Prostate cancer	HOXA9	Weighted mode	4	0.00600991	0.0163637	0.737796	-0.0260629	0.0380827	1.00603	0.974274	1.03882
eqtl-a-ENSG00000006715	TlK3bg	Prostate cancer	VPS41	MR Egger	3	0.0164606	0.0433751	0.769094	-0.0685545	0.101476	1.0166	0.933743	1.1068
eqtl-a-ENSG00000006715	TlK3bg	Prostate cancer	VPS41	Weighted median	3	-0.000337402	0.0198903	0.986466	-0.0393224	0.0386476	0.999663	0.961441	1.0394
eqtl-a-ENSG00000006715	TlK3bg	Prostate cancer	VPS41	Inverse variance weighted	3	-0.00265919	0.0182779	0.884326	-0.0384838	0.0331654	0.997344	0.962247	1.03372
eqtl-a-ENSG00000006715	TlK3bg	Prostate cancer	VPS41	Simple mode	3	0.00564136	0.0253241	0.844399	-0.0439939	0.0552766	1.00566	0.95696	1.05683
eqtl-a-ENSG00000006715	TlK3bg	Prostate cancer	VPS41	Weighted mode	3	0.000691683	0.0224571	0.978226	-0.0433242	0.0447076	1.00069	0.957601	1.04572
eqtl-a-ENSG00000211694	TlK3bg	Prostate cancer	TRGV10	MR Egger	3	-0.0522334	0.15202	0.789306	-0.350193	0.245727	0.949107	0.704552	1.27855
eqtl-a-ENSG00000211694	TlK3bg	Prostate cancer	TRGV10	Weighted median	3	-0.0574833	0.0207973	0.00571019	-0.0982461	-0.0167205	0.944138	0.906426	0.983418
eqtl-a-ENSG00000211694	TlK3bg	Prostate cancer	TRGV10	Inverse variance weighted	3	-0.0683584	0.0543811	0.208744	-0.174945	0.0382285	0.933926	0.839503	1.03897
eqtl-a-ENSG00000211694	TlK3bg	Prostate cancer	TRGV10	Simple mode	3	-0.0442151	0.0362198	0.346571	-0.115206	0.0267757	0.956748	0.891183	1.02714
eqtl-a-ENSG00000211694	TlK3bg	Prostate cancer	TRGV10	Weighted mode	3	-0.0589414	0.0247538	0.140214	-0.107459	-0.010424	0.942762	0.898114	0.98963
eqtl-a-ENSG00000127952	TlK3bg	Prostate cancer	STYXL1	MR Egger	8	0.0206659	0.0138714	0.186854	-0.00652209	0.047854	1.02088	0.993499	1.04902
eqtl-a-ENSG00000127952	TlK3bg	Prostate cancer	STYXL1	Weighted median	8	0.0137134	0.00832926	0.0996789	-0.00261195	0.0300387	1.01381	0.997391	1.03049
eqtl-a-ENSG00000127952	TlK3bg	Prostate cancer	STYXL1	Inverse variance weighted	8	0.0111361	0.00712344	0.117982	-0.00282586	0.025098	1.0112	0.997178	1.02542
eqtl-a-ENSG00000127952	TlK3bg	Prostate cancer	STYXL1	Simple mode	8	0.0158542	0.0118508	0.222784	-0.00737344	0.0390819	1.01598	0.992654	1.03986
eqtl-a-ENSG00000127952	TlK3bg	Prostate cancer	STYXL1	Weighted mode	8	0.0140321	0.00897582	0.161951	-0.0035605	0.0316247	1.01413	0.996446	1.03213
eqtl-a-ENSG00000087269	TlK3bg	Prostate cancer	NOP14	MR Egger	3	-0.080209	0.77243	0.93413	-1.59417	1.43375	0.922923	0.203077	4.19442
eqtl-a-ENSG00000087269	TlK3bg	Prostate cancer	NOP14	Weighted median	3	-0.0227571	0.0311067	0.464423	-0.0837262	0.038212	0.9775	0.919683	1.03895
eqtl-a-ENSG00000087269	TlK3bg	Prostate cancer	NOP14	Inverse variance weighted	3	0.000211399	0.0367649	0.995412	-0.0718477	0.0722705	1.00021	0.930673	1.07495
eqtl-a-ENSG00000087269	TlK3bg	Prostate cancer	NOP14	Simple mode	3	-0.0231764	0.0384555	0.607956	-0.0985492	0.0521964	0.97709	0.906151	1.05358
eqtl-a-ENSG00000087269	TlK3bg	Prostate cancer	NOP14	Weighted mode	3	-0.0234965	0.0336781	0.557575	-0.0895055	0.0425125	0.976777	0.914383	1.04343
eqtl-a-ENSG00000136250	TlK3bg	Prostate cancer	AOAH	MR Egger	6	0.0189044	0.0264647	0.514497	-0.0329664	0.0707752	1.01908	0.967571	1.07334
eqtl-a-ENSG00000136250	TlK3bg	Prostate cancer	AOAH	Weighted median	6	0.0125372	0.0100125	0.210515	-0.00708736	0.0321618	1.01262	0.992938	1.03268
eqtl-a-ENSG00000136250	TlK3bg	Prostate cancer	AOAH	Inverse variance weighted	6	0.00125805	0.0124205	0.919322	-0.0230861	0.0256022	1.00126	0.977178	1.02593
eqtl-a-ENSG00000136250	TlK3bg	Prostate cancer	AOAH	Simple mode	6	9.12103e-05	0.0212932	0.996748	-0.0416434	0.0418259	1.00009	0.959212	1.04271
eqtl-a-ENSG00000136250	TlK3bg	Prostate cancer	AOAH	Weighted mode	6	0.0180489	0.0106231	0.150065	-0.00277233	0.0388701	1.01821	0.997232	1.03964
eqtl-a-ENSG00000227191	TlK3bg	Prostate cancer	TRGC2	MR Egger	3	-0.0541716	0.0215415	0.240948	-0.0963929	-0.0119503	0.94727	0.908107	0.988121
eqtl-a-ENSG00000227191	TlK3bg	Prostate cancer	TRGC2	Weighted median	3	-0.0445268	0.0145401	0.00219608	-0.0730253	-0.0160282	0.95645	0.929577	0.9841
eqtl-a-ENSG00000227191	TlK3bg	Prostate cancer	TRGC2	Inverse variance weighted	3	-0.0433548	0.0138413	0.00173452	-0.0704837	-0.0162259	0.957572	0.931943	0.983905
eqtl-a-ENSG00000227191	TlK3bg	Prostate cancer	TRGC2	Simple mode	3	-0.0100804	0.0314444	0.778925	-0.0717115	0.0515506	0.98997	0.930799	1.0529
eqtl-a-ENSG00000227191	TlK3bg	Prostate cancer	TRGC2	Weighted mode	3	-0.0473768	0.0148427	0.0857196	-0.0764685	-0.018285	0.953728	0.926382	0.981881
eqtl-a-ENSG00000054277	TlK3bg	Prostate cancer	OPN3	MR Egger	4	-0.0434858	0.0256353	0.231914	-0.093731	0.00675936	0.957446	0.910528	1.00678
eqtl-a-ENSG00000054277	TlK3bg	Prostate cancer	OPN3	Weighted median	4	-0.0306162	0.0124456	0.013894	-0.0550096	-0.00622273	0.969848	0.946476	0.993797
eqtl-a-ENSG00000054277	TlK3bg	Prostate cancer	OPN3	Inverse variance weighted	4	-0.0267717	0.016591	0.106607	-0.05929	0.00574658	0.973583	0.942433	1.00576
eqtl-a-ENSG00000054277	TlK3bg	Prostate cancer	OPN3	Simple mode	4	-0.0314449	0.0290223	0.357905	-0.0883286	0.0254387	0.969044	0.91546	1.02577
eqtl-a-ENSG00000054277	TlK3bg	Prostate cancer	OPN3	Weighted mode	4	-0.0331442	0.0125324	0.0773454	-0.0577078	-0.00858067	0.967399	0.943926	0.991456
eqtl-a-ENSG00000256574	TlK3bg	Prostate cancer	OR13A1	MR Egger	3	-0.00821734	0.0601558	0.913572	-0.126123	0.109688	0.991816	0.881507	1.11593
eqtl-a-ENSG00000256574	TlK3bg	Prostate cancer	OR13A1	Weighted median	3	-0.00788563	0.0145642	0.588206	-0.0364315	0.0206603	0.992145	0.964224	1.02088
eqtl-a-ENSG00000256574	TlK3bg	Prostate cancer	OR13A1	Inverse variance weighted	3	-0.0102281	0.0262137	0.696403	-0.0616068	0.0411507	0.989824	0.940252	1.04201
eqtl-a-ENSG00000256574	TlK3bg	Prostate cancer	OR13A1	Simple mode	3	0.0115002	0.026836	0.710001	-0.0410983	0.0640987	1.01157	0.959735	1.0662
eqtl-a-ENSG00000256574	TlK3bg	Prostate cancer	OR13A1	Weighted mode	3	-0.00885846	0.0160414	0.636265	-0.0402996	0.0225826	0.991181	0.960502	1.02284
eqtl-a-ENSG00000165178	TlK3bg	Prostate cancer	NCF1C	MR Egger	4	-0.0617986	0.0329662	0.201692	-0.126412	0.00281515	0.940072	0.881251	1.00282
eqtl-a-ENSG00000165178	TlK3bg	Prostate cancer	NCF1C	Weighted median	4	-0.0434224	0.0161294	0.00709985	-0.075036	-0.0118087	0.957507	0.92771	0.988261
eqtl-a-ENSG00000165178	TlK3bg	Prostate cancer	NCF1C	Inverse variance weighted	4	-0.041147	0.0235617	0.0807506	-0.087328	0.00503403	0.959688	0.916376	1.00505
eqtl-a-ENSG00000165178	TlK3bg	Prostate cancer	NCF1C	Simple mode	4	-0.0565444	0.0390332	0.243284	-0.133049	0.0199606	0.945025	0.875422	1.02016
eqtl-a-ENSG00000165178	TlK3bg	Prostate cancer	NCF1C	Weighted mode	4	-0.0435506	0.0158026	0.0703926	-0.0745238	-0.0125775	0.957384	0.928185	0.987501
eqtl-a-ENSG00000115828	TlK3bg	Prostate cancer	QPCT	MR Egger	6	-0.0687439	0.0749254	0.410796	-0.215598	0.0781098	0.933566	0.80606	1.08124
eqtl-a-ENSG00000115828	TlK3bg	Prostate cancer	QPCT	Weighted median	6	-0.0176239	0.0232195	0.447845	-0.0631341	0.0278863	0.98253	0.938818	1.02828
eqtl-a-ENSG00000115828	TlK3bg	Prostate cancer	QPCT	Inverse variance weighted	6	0.00311574	0.031385	0.92092	-0.0583988	0.0646303	1.00312	0.943274	1.06676
eqtl-a-ENSG00000115828	TlK3bg	Prostate cancer	QPCT	Simple mode	6	0.0125125	0.0580451	0.837844	-0.101256	0.126281	1.01259	0.903702	1.1346
eqtl-a-ENSG00000115828	TlK3bg	Prostate cancer	QPCT	Weighted mode	6	-0.028673	0.0231187	0.269909	-0.0739857	0.0166397	0.971734	0.928685	1.01678
eqtl-a-ENSG00000164535	TlK3bg	Prostate cancer	DAGLB	MR Egger	7	-0.00145975	0.0275454	0.959789	-0.0554488	0.0525293	0.998541	0.94606	1.05393
eqtl-a-ENSG00000164535	TlK3bg	Prostate cancer	DAGLB	Weighted median	7	0.0245284	0.0112737	0.029576	0.002432	0.0466249	1.02483	1.00243	1.04773
eqtl-a-ENSG00000164535	TlK3bg	Prostate cancer	DAGLB	Inverse variance weighted	7	0.0271027	0.0102805	0.00838082	0.00695299	0.0472525	1.02747	1.00698	1.04839
eqtl-a-ENSG00000164535	TlK3bg	Prostate cancer	DAGLB	Simple mode	7	0.0259483	0.0187453	0.215566	-0.0107925	0.0626892	1.02629	0.989266	1.0647
eqtl-a-ENSG00000164535	TlK3bg	Prostate cancer	DAGLB	Weighted mode	7	0.0236772	0.0113465	0.0819659	0.00143817	0.0459163	1.02396	1.00144	1.04699
eqtl-a-ENSG00000240859	TlK3bg	Prostate cancer	LINC03014	MR Egger	3	0.0338058	0.023396	0.385399	-0.0120502	0.0796619	1.03438	0.988022	1.08292
eqtl-a-ENSG00000240859	TlK3bg	Prostate cancer	LINC03014	Weighted median	3	0.0214182	0.0180607	0.235662	-0.0139808	0.0568172	1.02165	0.986117	1.05846
eqtl-a-ENSG00000240859	TlK3bg	Prostate cancer	LINC03014	Inverse variance weighted	3	0.0191894	0.0165016	0.244878	-0.0131538	0.0515326	1.01937	0.986932	1.05288
eqtl-a-ENSG00000240859	TlK3bg	Prostate cancer	LINC03014	Simple mode	3	0.0235468	0.0227691	0.409726	-0.0210806	0.0681743	1.02383	0.97914	1.07055
eqtl-a-ENSG00000240859	TlK3bg	Prostate cancer	LINC03014	Weighted mode	3	0.0218442	0.019663	0.38226	-0.0166952	0.0603837	1.02208	0.983443	1.06224
eqtl-a-ENSG00000105983	TlK3bg	Prostate cancer	LMBR1	MR Egger	3	0.0902706	0.0280163	0.19158	0.0353586	0.145183	1.09447	1.03599	1.15625
eqtl-a-ENSG00000105983	TlK3bg	Prostate cancer	LMBR1	Weighted median	3	0.01078	0.0134209	0.421844	-0.0155249	0.0370849	1.01084	0.984595	1.03778
eqtl-a-ENSG00000105983	TlK3bg	Prostate cancer	LMBR1	Inverse variance weighted	3	0.000901654	0.0365768	0.980333	-0.0707889	0.0725923	1.0009	0.931659	1.07529
eqtl-a-ENSG00000105983	TlK3bg	Prostate cancer	LMBR1	Simple mode	3	-0.00606353	0.027909	0.848155	-0.0607651	0.0486381	0.993955	0.941044	1.04984
eqtl-a-ENSG00000105983	TlK3bg	Prostate cancer	LMBR1	Weighted mode	3	0.0171047	0.0124905	0.304362	-0.00737661	0.041586	1.01725	0.992651	1.04246
eqtl-a-ENSG00000146674	TlK3bg	Prostate cancer	IGFBP3	MR Egger	5	0.0587284	0.0338795	0.181433	-0.00767545	0.125132	1.06049	0.992354	1.1333
eqtl-a-ENSG00000146674	TlK3bg	Prostate cancer	IGFBP3	Weighted median	5	0.0222146	0.0151029	0.141324	-0.00738715	0.0518163	1.02246	0.99264	1.05318
eqtl-a-ENSG00000146674	TlK3bg	Prostate cancer	IGFBP3	Inverse variance weighted	5	0.0182826	0.0237644	0.4417	-0.0282957	0.0648609	1.01845	0.972101	1.06701
eqtl-a-ENSG00000146674	TlK3bg	Prostate cancer	IGFBP3	Simple mode	5	-0.0755384	0.0623314	0.292247	-0.197708	0.0466312	0.927244	0.820609	1.04774
eqtl-a-ENSG00000146674	TlK3bg	Prostate cancer	IGFBP3	Weighted mode	5	0.0405296	0.0158	0.0622963	0.00956166	0.0714976	1.04136	1.00961	1.07412
eqtl-a-ENSG00000170356	TlK3bg	Prostate cancer	OR2A20P	MR Egger	4	-0.00300719	0.0330949	0.935881	-0.0678732	0.0618588	0.996997	0.934379	1.06381
eqtl-a-ENSG00000170356	TlK3bg	Prostate cancer	OR2A20P	Weighted median	4	-0.0089239	0.0160657	0.578578	-0.0404126	0.0225648	0.991116	0.960393	1.02282
eqtl-a-ENSG00000170356	TlK3bg	Prostate cancer	OR2A20P	Inverse variance weighted	4	-0.0138674	0.0151162	0.358941	-0.0434952	0.0157604	0.986228	0.957437	1.01589
eqtl-a-ENSG00000170356	TlK3bg	Prostate cancer	OR2A20P	Simple mode	4	-0.0144151	0.0273448	0.634579	-0.068011	0.0391807	0.985688	0.93425	1.03996
eqtl-a-ENSG00000170356	TlK3bg	Prostate cancer	OR2A20P	Weighted mode	4	-0.00825736	0.0163026	0.647381	-0.0402104	0.0236957	0.991777	0.960587	1.02398
eqtl-a-ENSG00000136193	TlK3bg	Prostate cancer	SCRN1	MR Egger	6	-0.0248097	0.0175471	0.230286	-0.059202	0.00958251	0.975496	0.942516	1.00963
eqtl-a-ENSG00000136193	TlK3bg	Prostate cancer	SCRN1	Weighted median	6	0.00168993	0.0117845	0.885972	-0.0214076	0.0247875	1.00169	0.97882	1.0251
eqtl-a-ENSG00000136193	TlK3bg	Prostate cancer	SCRN1	Inverse variance weighted	6	0.0102285	0.0151931	0.5008	-0.01955	0.0400069	1.01028	0.98064	1.04082
eqtl-a-ENSG00000136193	TlK3bg	Prostate cancer	SCRN1	Simple mode	6	0.00758163	0.0222507	0.747152	-0.0360296	0.0511929	1.00761	0.964612	1.05253
eqtl-a-ENSG00000136193	TlK3bg	Prostate cancer	SCRN1	Weighted mode	6	0.000726913	0.0124267	0.955619	-0.0236295	0.0250833	1.00073	0.976648	1.0254
eqtl-a-ENSG00000187953	TlK3bg	Prostate cancer	PMS2CL	MR Egger	3	0.0441557	0.0920855	0.715355	-0.136332	0.224643	1.04515	0.872553	1.25188
eqtl-a-ENSG00000187953	TlK3bg	Prostate cancer	PMS2CL	Weighted median	3	0.0398443	0.0234107	0.0887603	-0.00604056	0.0857292	1.04065	0.993978	1.08951
eqtl-a-ENSG00000187953	TlK3bg	Prostate cancer	PMS2CL	Inverse variance weighted	3	0.0391724	0.0224916	0.0815707	-0.00491118	0.0832561	1.03995	0.995101	1.08682
eqtl-a-ENSG00000187953	TlK3bg	Prostate cancer	PMS2CL	Simple mode	3	0.0496465	0.0289068	0.228032	-0.00701088	0.106304	1.0509	0.993014	1.11216
eqtl-a-ENSG00000187953	TlK3bg	Prostate cancer	PMS2CL	Weighted mode	3	0.0307253	0.0268094	0.370396	-0.0218213	0.0832718	1.0312	0.978415	1.08684
eqtl-a-ENSG00000230487	TlK3bg	Prostate cancer	PSMG3-AS1	MR Egger	4	0.0379241	0.0248249	0.26617	-0.0107327	0.0865808	1.03865	0.989325	1.09044
eqtl-a-ENSG00000230487	TlK3bg	Prostate cancer	PSMG3-AS1	Weighted median	4	0.0110645	0.0172489	0.521224	-0.0227434	0.0448724	1.01113	0.977513	1.04589
eqtl-a-ENSG00000230487	TlK3bg	Prostate cancer	PSMG3-AS1	Inverse variance weighted	4	0.00866632	0.0173237	0.616892	-0.025288	0.0426207	1.0087	0.975029	1.04354
eqtl-a-ENSG00000230487	TlK3bg	Prostate cancer	PSMG3-AS1	Simple mode	4	0.0236727	0.0368563	0.566392	-0.0485657	0.095911	1.02396	0.952595	1.10066
eqtl-a-ENSG00000230487	TlK3bg	Prostate cancer	PSMG3-AS1	Weighted mode	4	0.0218796	0.0184803	0.321698	-0.0143418	0.0581009	1.02212	0.985761	1.05982
eqtl-a-ENSG00000233429	TlK3bg	Prostate cancer	HOTAIRM1	MR Egger	5	0.0347575	0.0974233	0.744884	-0.156192	0.225707	1.03537	0.855395	1.25321
eqtl-a-ENSG00000233429	TlK3bg	Prostate cancer	HOTAIRM1	Weighted median	5	-0.00761289	0.0214717	0.722924	-0.0496975	0.0344717	0.992416	0.951517	1.03507
eqtl-a-ENSG00000233429	TlK3bg	Prostate cancer	HOTAIRM1	Inverse variance weighted	5	-0.015376	0.0293834	0.600775	-0.0729675	0.0422155	0.984742	0.929631	1.04312
eqtl-a-ENSG00000233429	TlK3bg	Prostate cancer	HOTAIRM1	Simple mode	5	-0.0380534	0.0317182	0.296443	-0.100221	0.0241142	0.962661	0.904637	1.02441
eqtl-a-ENSG00000233429	TlK3bg	Prostate cancer	HOTAIRM1	Weighted mode	5	0.0110879	0.0200301	0.609363	-0.0281712	0.050347	1.01115	0.972222	1.05164
eqtl-a-ENSG00000178381	TlK3bg	Prostate cancer	ZFAND2A	MR Egger	4	-0.00624725	0.0250912	0.82661	-0.055426	0.0429315	0.993772	0.946082	1.04387
eqtl-a-ENSG00000178381	TlK3bg	Prostate cancer	ZFAND2A	Weighted median	4	0.0182181	0.0108361	0.0927172	-0.00302074	0.039457	1.01839	0.996984	1.04025
eqtl-a-ENSG00000178381	TlK3bg	Prostate cancer	ZFAND2A	Inverse variance weighted	4	0.0202905	0.0121366	0.0945546	-0.0034972	0.0440782	1.0205	0.996509	1.04506
eqtl-a-ENSG00000178381	TlK3bg	Prostate cancer	ZFAND2A	Simple mode	4	0.0157619	0.0167546	0.416235	-0.0170772	0.048601	1.01589	0.983068	1.0498
eqtl-a-ENSG00000178381	TlK3bg	Prostate cancer	ZFAND2A	Weighted mode	4	0.0179204	0.0105994	0.189474	-0.00285445	0.0386953	1.01808	0.99715	1.03945
eqtl-a-ENSG00000141994	TlK3bg	Prostate cancer	DUS3L	MR Egger	4	-0.0148746	0.0422839	0.75861	-0.097751	0.0680018	0.985235	0.906875	1.07037
eqtl-a-ENSG00000141994	TlK3bg	Prostate cancer	DUS3L	Weighted median	4	0.00802868	0.0140534	0.567797	-0.0195159	0.0355733	1.00806	0.980673	1.03621
eqtl-a-ENSG00000141994	TlK3bg	Prostate cancer	DUS3L	Inverse variance weighted	4	0.0157582	0.0240459	0.512252	-0.0313719	0.0628882	1.01588	0.969115	1.06491
eqtl-a-ENSG00000141994	TlK3bg	Prostate cancer	DUS3L	Simple mode	4	0.010669	0.0213069	0.650991	-0.0310925	0.0524305	1.01073	0.969386	1.05383
eqtl-a-ENSG00000141994	TlK3bg	Prostate cancer	DUS3L	Weighted mode	4	0.00783539	0.0140445	0.615841	-0.0196918	0.0353626	1.00787	0.980501	1.036
eqtl-a-ENSG00000164828	TlK3bg	Prostate cancer	SUN1	MR Egger	4	0.0700594	0.0676701	0.409298	-0.0625741	0.202693	1.07257	0.939343	1.2247
eqtl-a-ENSG00000164828	TlK3bg	Prostate cancer	SUN1	Weighted median	4	0.0546648	0.0263027	0.0376818	0.0031116	0.106218	1.05619	1.00312	1.11206
eqtl-a-ENSG00000164828	TlK3bg	Prostate cancer	SUN1	Inverse variance weighted	4	0.0459457	0.0236072	0.0516237	-0.000324393	0.0922159	1.04702	0.999676	1.0966
eqtl-a-ENSG00000164828	TlK3bg	Prostate cancer	SUN1	Simple mode	4	0.0565326	0.047045	0.315702	-0.0356755	0.148741	1.05816	0.964953	1.16037
eqtl-a-ENSG00000164828	TlK3bg	Prostate cancer	SUN1	Weighted mode	4	0.0616025	0.0270763	0.107415	0.00853289	0.114672	1.06354	1.00857	1.12151
eqtl-a-ENSG00000163629	TlK3bg	Prostate cancer	PTPN13	MR Egger	3	0.0430057	0.123875	0.787273	-0.19979	0.285801	1.04394	0.818903	1.33083
eqtl-a-ENSG00000163629	TlK3bg	Prostate cancer	PTPN13	Weighted median	3	0.00715801	0.0371285	0.847123	-0.0656139	0.07993	1.00718	0.936492	1.08321
eqtl-a-ENSG00000163629	TlK3bg	Prostate cancer	PTPN13	Inverse variance weighted	3	-0.00633991	0.0328264	0.846854	-0.0706796	0.0579998	0.99368	0.93176	1.05971
eqtl-a-ENSG00000163629	TlK3bg	Prostate cancer	PTPN13	Simple mode	3	0.0207302	0.0503333	0.720388	-0.0779231	0.119384	1.02095	0.925036	1.1268
eqtl-a-ENSG00000163629	TlK3bg	Prostate cancer	PTPN13	Weighted mode	3	0.0131926	0.0407068	0.776625	-0.0665927	0.0929779	1.01328	0.935576	1.09744
eqtl-a-ENSG00000211710	TlK3bg	Prostate cancer	TRBV4-1	MR Egger	5	-0.00531639	0.0894937	0.956365	-0.180724	0.170091	0.994698	0.834666	1.18541
eqtl-a-ENSG00000211710	TlK3bg	Prostate cancer	TRBV4-1	Weighted median	5	0.00416101	0.0159565	0.794268	-0.0271137	0.0354358	1.00417	0.973251	1.03607
eqtl-a-ENSG00000211710	TlK3bg	Prostate cancer	TRBV4-1	Inverse variance weighted	5	-0.00561446	0.0205926	0.785127	-0.045976	0.0347471	0.994401	0.955065	1.03536
eqtl-a-ENSG00000211710	TlK3bg	Prostate cancer	TRBV4-1	Simple mode	5	0.00372531	0.0286376	0.902779	-0.0524043	0.0598549	1.00373	0.948945	1.06168
eqtl-a-ENSG00000211710	TlK3bg	Prostate cancer	TRBV4-1	Weighted mode	5	0.00372531	0.0166305	0.83373	-0.0288705	0.0363211	1.00373	0.971542	1.03699
eqtl-a-ENSG00000136280	TlK3bg	Prostate cancer	CCM2	MR Egger	6	0.00144098	0.0352101	0.969317	-0.0675709	0.0704528	1.00144	0.934661	1.07299
eqtl-a-ENSG00000136280	TlK3bg	Prostate cancer	CCM2	Weighted median	6	0.0021631	0.010305	0.83374	-0.0180347	0.0223609	1.00217	0.982127	1.02261
eqtl-a-ENSG00000136280	TlK3bg	Prostate cancer	CCM2	Inverse variance weighted	6	0.0030971	0.012356	0.802081	-0.0211207	0.0273149	1.0031	0.979101	1.02769
eqtl-a-ENSG00000136280	TlK3bg	Prostate cancer	CCM2	Simple mode	6	0.0218991	0.0217236	0.359683	-0.0206792	0.0644773	1.02214	0.979533	1.0666
eqtl-a-ENSG00000136280	TlK3bg	Prostate cancer	CCM2	Weighted mode	6	0.00122466	0.00994164	0.90676	-0.018261	0.0207103	1.00123	0.981905	1.02093
eqtl-a-ENSG00000105991	TlK3bg	Prostate cancer	HOXA1	MR Egger	3	0.04176	0.0883588	0.71893	-0.131423	0.214943	1.04264	0.876847	1.23979
eqtl-a-ENSG00000105991	TlK3bg	Prostate cancer	HOXA1	Weighted median	3	-0.0717892	0.0198174	0.000291724	-0.110631	-0.0329472	0.930727	0.895269	0.96759
eqtl-a-ENSG00000105991	TlK3bg	Prostate cancer	HOXA1	Inverse variance weighted	3	-0.0763598	0.0462036	0.0983957	-0.166919	0.0141992	0.926483	0.846268	1.0143
eqtl-a-ENSG00000105991	TlK3bg	Prostate cancer	HOXA1	Simple mode	3	-0.203209	0.0722657	0.106621	-0.34485	-0.0615683	0.816108	0.708327	0.940289
eqtl-a-ENSG00000105991	TlK3bg	Prostate cancer	HOXA1	Weighted mode	3	-0.0394196	0.0216385	0.210083	-0.0818311	0.00299192	0.961347	0.921428	1.003
eqtl-a-ENSG00000105996	TlK3bg	Prostate cancer	HOXA2	MR Egger	3	-0.0972993	0.246095	0.760306	-0.579646	0.385047	0.907284	0.560097	1.46968
eqtl-a-ENSG00000105996	TlK3bg	Prostate cancer	HOXA2	Weighted median	3	-0.049716	0.0139879	0.000379105	-0.0771323	-0.0222997	0.9515	0.925767	0.977947
eqtl-a-ENSG00000105996	TlK3bg	Prostate cancer	HOXA2	Inverse variance weighted	3	-0.0462194	0.0339928	0.173931	-0.112845	0.0204066	0.954832	0.893289	1.02062
eqtl-a-ENSG00000105996	TlK3bg	Prostate cancer	HOXA2	Simple mode	3	-0.0590247	0.0272635	0.162792	-0.112461	-0.0055882	0.942683	0.893632	0.994427
eqtl-a-ENSG00000105996	TlK3bg	Prostate cancer	HOXA2	Weighted mode	3	-0.0501737	0.017568	0.103851	-0.084607	-0.0157403	0.951064	0.918873	0.984383
eqtl-a-ENSG00000253552	TlK3bg	Prostate cancer	HOXA-AS2	Inverse variance weighted	2	-0.0517043	0.244726	0.832674	-0.531368	0.42796	0.94961	0.5878	1.53412
eqtl-a-ENSG00000106004	TlK3bg	Prostate cancer	HOXA5	MR Egger	3	0.0032889	0.109145	0.980822	-0.210634	0.217212	1.00329	0.81007	1.24261
eqtl-a-ENSG00000106004	TlK3bg	Prostate cancer	HOXA5	Weighted median	3	-0.0665361	0.0162326	4.15108e-05	-0.0983521	-0.0347201	0.935629	0.90633	0.965876
eqtl-a-ENSG00000106004	TlK3bg	Prostate cancer	HOXA5	Inverse variance weighted	3	-0.0618873	0.0276903	0.0254188	-0.11616	-0.00761424	0.939989	0.890333	0.992415
eqtl-a-ENSG00000106004	TlK3bg	Prostate cancer	HOXA5	Simple mode	3	-0.107898	0.0467544	0.147363	-0.199536	-0.016259	0.89772	0.819111	0.983872
eqtl-a-ENSG00000106004	TlK3bg	Prostate cancer	HOXA5	Weighted mode	3	-0.0323492	0.0176118	0.207647	-0.0668683	0.00216993	0.968168	0.935318	1.00217
eqtl-a-ENSG00000005020	TlK3bg	Prostate cancer	SKAP2	MR Egger	10	-0.0804581	0.0854831	0.374142	-0.248005	0.0870887	0.922694	0.780356	1.09099
eqtl-a-ENSG00000005020	TlK3bg	Prostate cancer	SKAP2	Weighted median	10	-0.0423249	0.0086516	9.97426e-07	-0.059282	-0.0253678	0.958558	0.942441	0.974951
eqtl-a-ENSG00000005020	TlK3bg	Prostate cancer	SKAP2	Inverse variance weighted	10	-0.0416484	0.012811	0.00115008	-0.066758	-0.0165388	0.959207	0.935422	0.983597
eqtl-a-ENSG00000005020	TlK3bg	Prostate cancer	SKAP2	Simple mode	10	-0.0405573	0.0212058	0.0881	-0.0821206	0.00100603	0.960254	0.921161	1.00101
eqtl-a-ENSG00000005020	TlK3bg	Prostate cancer	SKAP2	Weighted mode	10	-0.0426863	0.00873033	0.000860099	-0.0597978	-0.0255749	0.958212	0.941955	0.974749
eqtl-a-ENSG00000122644	TlK3bg	Prostate cancer	ARL4A	Inverse variance weighted	2	-0.0227999	0.0133029	0.0865462	-0.0488737	0.00327379	0.977458	0.952301	1.00328
eqtl-a-ENSG00000146574	TlK3bg	Prostate cancer	CCZ1B	MR Egger	3	0.0154088	0.0450064	0.790005	-0.0728037	0.103621	1.01553	0.929783	1.10918
eqtl-a-ENSG00000146574	TlK3bg	Prostate cancer	CCZ1B	Weighted median	3	0.00892055	0.0135508	0.510341	-0.0176389	0.0354801	1.00896	0.982516	1.03612
eqtl-a-ENSG00000146574	TlK3bg	Prostate cancer	CCZ1B	Inverse variance weighted	3	0.0084178	0.0130611	0.519256	-0.017182	0.0340176	1.00845	0.982965	1.0346
eqtl-a-ENSG00000146574	TlK3bg	Prostate cancer	CCZ1B	Simple mode	3	0.0179998	0.0185074	0.433351	-0.0182746	0.0542743	1.01816	0.981891	1.05577
eqtl-a-ENSG00000146574	TlK3bg	Prostate cancer	CCZ1B	Weighted mode	3	0.0138235	0.0142133	0.433353	-0.0140346	0.0416815	1.01392	0.986063	1.04256
eqtl-a-ENSG00000198874	TlK3bg	Prostate cancer	TYW1	MR Egger	4	0.0399742	0.0184647	0.162801	0.0037834	0.076165	1.04078	1.00379	1.07914
eqtl-a-ENSG00000198874	TlK3bg	Prostate cancer	TYW1	Weighted median	4	-0.00223054	0.0120257	0.852851	-0.0258009	0.0213398	0.997772	0.974529	1.02157
eqtl-a-ENSG00000198874	TlK3bg	Prostate cancer	TYW1	Inverse variance weighted	4	-0.0050217	0.021497	0.815296	-0.0471559	0.0371125	0.994991	0.953939	1.03781
eqtl-a-ENSG00000198874	TlK3bg	Prostate cancer	TYW1	Simple mode	4	-0.0939151	0.04953	0.15422	-0.190994	0.0031637	0.91036	0.826138	1.00317
eqtl-a-ENSG00000198874	TlK3bg	Prostate cancer	TYW1	Weighted mode	4	0.00959804	0.0118901	0.478599	-0.0137065	0.0329026	1.00964	0.986387	1.03345
eqtl-a-ENSG00000106305	TlK3bg	Prostate cancer	AIMP2	MR Egger	3	-0.0063351	0.0284253	0.860399	-0.0620487	0.0493785	0.993685	0.939837	1.05062
eqtl-a-ENSG00000106305	TlK3bg	Prostate cancer	AIMP2	Weighted median	3	-0.0123323	0.0159167	0.438459	-0.0435291	0.0188645	0.987743	0.957405	1.01904
eqtl-a-ENSG00000106305	TlK3bg	Prostate cancer	AIMP2	Inverse variance weighted	3	-0.01276	0.0154286	0.408216	-0.043	0.01748	0.987321	0.957911	1.01763
eqtl-a-ENSG00000106305	TlK3bg	Prostate cancer	AIMP2	Simple mode	3	-0.0185356	0.0275735	0.570696	-0.0725796	0.0355085	0.981635	0.929992	1.03615
eqtl-a-ENSG00000106305	TlK3bg	Prostate cancer	AIMP2	Weighted mode	3	-0.011714	0.016044	0.541258	-0.0431602	0.0197323	0.988354	0.957758	1.01993
eqtl-a-ENSG00000006625	TlK3bg	Prostate cancer	GGCT	MR Egger	3	-0.00928451	0.0336107	0.828421	-0.0751615	0.0565925	0.990758	0.927594	1.05822
eqtl-a-ENSG00000006625	TlK3bg	Prostate cancer	GGCT	Weighted median	3	-0.00400606	0.0144683	0.781869	-0.032364	0.0243519	0.996002	0.968154	1.02465
eqtl-a-ENSG00000006625	TlK3bg	Prostate cancer	GGCT	Inverse variance weighted	3	-0.00261001	0.0142911	0.855087	-0.0306206	0.0254005	0.997393	0.969843	1.02573
eqtl-a-ENSG00000006625	TlK3bg	Prostate cancer	GGCT	Simple mode	3	-0.015502	0.0265943	0.618924	-0.0676267	0.0366228	0.984618	0.934609	1.0373
eqtl-a-ENSG00000006625	TlK3bg	Prostate cancer	GGCT	Weighted mode	3	-0.00430105	0.0149648	0.800842	-0.0336321	0.02503	0.995708	0.966927	1.02535
eqtl-a-ENSG00000086288	TlK3bg	Prostate cancer	NME8	MR Egger	7	0.0144759	0.0260715	0.602657	-0.0366243	0.0655761	1.01458	0.964038	1.06777
eqtl-a-ENSG00000086288	TlK3bg	Prostate cancer	NME8	Weighted median	7	0.0182749	0.0122299	0.135104	-0.0056958	0.0422455	1.01844	0.99432	1.04315
eqtl-a-ENSG00000086288	TlK3bg	Prostate cancer	NME8	Inverse variance weighted	7	0.0181633	0.0124868	0.145779	-0.00631078	0.0426373	1.01833	0.993709	1.04356
eqtl-a-ENSG00000086288	TlK3bg	Prostate cancer	NME8	Simple mode	7	0.012732	0.0323924	0.707863	-0.0507571	0.0762212	1.01281	0.95051	1.0792
eqtl-a-ENSG00000086288	TlK3bg	Prostate cancer	NME8	Weighted mode	7	0.0187258	0.0134261	0.212546	-0.00758938	0.045041	1.0189	0.992439	1.04607
eqtl-a-ENSG00000146576	TlK3bg	Prostate cancer	INTS15	MR Egger	3	-0.0503269	0.0922497	0.682059	-0.231136	0.130483	0.950919	0.793631	1.13938
eqtl-a-ENSG00000146576	TlK3bg	Prostate cancer	INTS15	Weighted median	3	-0.0116255	0.0158902	0.464404	-0.0427703	0.0195193	0.988442	0.958131	1.01971
eqtl-a-ENSG00000146576	TlK3bg	Prostate cancer	INTS15	Inverse variance weighted	3	-0.0216025	0.0353388	0.541002	-0.0908666	0.0476615	0.978629	0.91314	1.04882
eqtl-a-ENSG00000146576	TlK3bg	Prostate cancer	INTS15	Simple mode	3	0.00164228	0.0197852	0.941407	-0.0371367	0.0404213	1.00164	0.963544	1.04125
eqtl-a-ENSG00000146576	TlK3bg	Prostate cancer	INTS15	Weighted mode	3	-0.0100178	0.0173466	0.621947	-0.0440171	0.0239815	0.990032	0.956938	1.02427
eqtl-a-ENSG00000135218	TlK3bg	Prostate cancer	CD36	MR Egger	10	0.0170547	0.0213441	0.447342	-0.0247798	0.0588891	1.0172	0.975525	1.06066
eqtl-a-ENSG00000135218	TlK3bg	Prostate cancer	CD36	Weighted median	10	-0.00241158	0.0133479	0.856626	-0.0285735	0.0237503	0.997591	0.971831	1.02403
eqtl-a-ENSG00000135218	TlK3bg	Prostate cancer	CD36	Inverse variance weighted	10	-0.00376445	0.0150974	0.803094	-0.0333553	0.0258264	0.996243	0.967195	1.02616
eqtl-a-ENSG00000135218	TlK3bg	Prostate cancer	CD36	Simple mode	10	-6.69411e-05	0.0194145	0.997324	-0.0381194	0.0379855	0.999933	0.962598	1.03872
eqtl-a-ENSG00000135218	TlK3bg	Prostate cancer	CD36	Weighted mode	10	-0.00123251	0.0113484	0.915898	-0.0234755	0.0210104	0.998768	0.976798	1.02123
eqtl-a-ENSG00000180730	TlK3bg	Prostate cancer	SHISA2	MR Egger	3	0.0907567	0.0874257	0.4881	-0.0805977	0.262111	1.095	0.922565	1.29967
eqtl-a-ENSG00000180730	TlK3bg	Prostate cancer	SHISA2	Weighted median	3	-0.0313683	0.0239266	0.189851	-0.0782645	0.0155279	0.969119	0.92472	1.01565
eqtl-a-ENSG00000180730	TlK3bg	Prostate cancer	SHISA2	Inverse variance weighted	3	-0.0397841	0.0279773	0.155022	-0.0946195	0.0150513	0.960997	0.909719	1.01517
eqtl-a-ENSG00000180730	TlK3bg	Prostate cancer	SHISA2	Simple mode	3	-0.0502337	0.0506142	0.425555	-0.149438	0.0489702	0.951007	0.861192	1.05019
eqtl-a-ENSG00000180730	TlK3bg	Prostate cancer	SHISA2	Weighted mode	3	-0.0161439	0.0271238	0.612089	-0.0693065	0.0370187	0.983986	0.933041	1.03771
eqtl-a-ENSG00000144567	TlK3bg	Prostate cancer	RETREG2	MR Egger	7	-0.0841975	0.0547142	0.184457	-0.191437	0.0230424	0.91925	0.825771	1.02331
eqtl-a-ENSG00000144567	TlK3bg	Prostate cancer	RETREG2	Weighted median	7	0.0242119	0.0274546	0.377836	-0.029599	0.0780228	1.02451	0.970835	1.08115
eqtl-a-ENSG00000144567	TlK3bg	Prostate cancer	RETREG2	Inverse variance weighted	7	-0.0124947	0.0268242	0.641358	-0.0650702	0.0400807	0.987583	0.937002	1.04089
eqtl-a-ENSG00000144567	TlK3bg	Prostate cancer	RETREG2	Simple mode	7	0.0259897	0.0581206	0.670443	-0.0879266	0.139906	1.02633	0.915828	1.15017
eqtl-a-ENSG00000144567	TlK3bg	Prostate cancer	RETREG2	Weighted mode	7	0.0361918	0.027735	0.239731	-0.0181688	0.0905525	1.03685	0.981995	1.09478
eqtl-a-ENSG00000177666	TlK3bg	Prostate cancer	PNPLA2	MR Egger	5	-0.0148467	0.0452692	0.764494	-0.103574	0.0738809	0.985263	0.901609	1.07668
eqtl-a-ENSG00000177666	TlK3bg	Prostate cancer	PNPLA2	Weighted median	5	0.0147922	0.0196344	0.451219	-0.0236912	0.0532756	1.0149	0.976587	1.05472
eqtl-a-ENSG00000177666	TlK3bg	Prostate cancer	PNPLA2	Inverse variance weighted	5	0.0242113	0.0195512	0.215585	-0.014109	0.0625315	1.02451	0.98599	1.06453
eqtl-a-ENSG00000177666	TlK3bg	Prostate cancer	PNPLA2	Simple mode	5	0.0212143	0.0313857	0.536153	-0.0403016	0.0827303	1.02144	0.9605	1.08625
eqtl-a-ENSG00000177666	TlK3bg	Prostate cancer	PNPLA2	Weighted mode	5	0.0121641	0.0204465	0.583916	-0.027911	0.0522393	1.01224	0.972475	1.05363
eqtl-a-ENSG00000117054	TlK3bg	Prostate cancer	ACADM	MR Egger	4	0.037074	0.0229346	0.24737	-0.00787791	0.0820259	1.03777	0.992153	1.08548
eqtl-a-ENSG00000117054	TlK3bg	Prostate cancer	ACADM	Weighted median	4	0.0177674	0.012268	0.147543	-0.00627801	0.0418127	1.01793	0.993742	1.0427
eqtl-a-ENSG00000117054	TlK3bg	Prostate cancer	ACADM	Inverse variance weighted	4	0.0119116	0.0146327	0.41562	-0.0167684	0.0405917	1.01198	0.983371	1.04143
eqtl-a-ENSG00000117054	TlK3bg	Prostate cancer	ACADM	Simple mode	4	0.0125893	0.0232652	0.626022	-0.0330106	0.0581891	1.01267	0.967528	1.05992
eqtl-a-ENSG00000117054	TlK3bg	Prostate cancer	ACADM	Weighted mode	4	0.0183147	0.0126435	0.243302	-0.00646643	0.0430959	1.01848	0.993554	1.04404
eqtl-a-ENSG00000104267	TlK3bg	Prostate cancer	CA2	MR Egger	12	0.0123788	0.0320451	0.707372	-0.0504297	0.0751872	1.01246	0.950821	1.07809
eqtl-a-ENSG00000104267	TlK3bg	Prostate cancer	CA2	Weighted median	12	0.000668852	0.0141751	0.962366	-0.0271144	0.0284521	1.00067	0.97325	1.02886
eqtl-a-ENSG00000104267	TlK3bg	Prostate cancer	CA2	Inverse variance weighted	12	-0.00726376	0.019252	0.705951	-0.0449976	0.0304701	0.992763	0.956	1.03094
eqtl-a-ENSG00000104267	TlK3bg	Prostate cancer	CA2	Simple mode	12	-0.06089	0.0503242	0.251656	-0.159525	0.0377454	0.940927	0.852548	1.03847
eqtl-a-ENSG00000104267	TlK3bg	Prostate cancer	CA2	Weighted mode	12	0.00238609	0.0148568	0.875315	-0.0267332	0.0315054	1.00239	0.973621	1.03201
eqtl-a-ENSG00000103489	TlK3bg	Prostate cancer	XYLT1	MR Egger	5	-0.0279287	0.0610655	0.678503	-0.147617	0.0917597	0.972458	0.862761	1.0961
eqtl-a-ENSG00000103489	TlK3bg	Prostate cancer	XYLT1	Weighted median	5	-0.0193459	0.0219687	0.378528	-0.0624045	0.0237128	0.98084	0.939503	1.024
eqtl-a-ENSG00000103489	TlK3bg	Prostate cancer	XYLT1	Inverse variance weighted	5	-0.0196892	0.0209678	0.347721	-0.060786	0.0214077	0.980503	0.941025	1.02164
eqtl-a-ENSG00000103489	TlK3bg	Prostate cancer	XYLT1	Simple mode	5	0.0140861	0.0402812	0.744204	-0.064865	0.0930371	1.01419	0.937194	1.0975
eqtl-a-ENSG00000103489	TlK3bg	Prostate cancer	XYLT1	Weighted mode	5	-0.060145	0.0340447	0.152033	-0.126873	0.00658262	0.941628	0.880846	1.0066
eqtl-a-ENSG00000186654	TlK3bg	Prostate cancer	PRR5	MR Egger	5	-0.00519305	0.126791	0.969903	-0.253703	0.243317	0.99482	0.775922	1.27547
eqtl-a-ENSG00000186654	TlK3bg	Prostate cancer	PRR5	Weighted median	5	-0.0285782	0.0337826	0.397584	-0.094792	0.0376356	0.971826	0.909562	1.03835
eqtl-a-ENSG00000186654	TlK3bg	Prostate cancer	PRR5	Inverse variance weighted	5	-0.0161412	0.0341604	0.636562	-0.0830956	0.0508132	0.983988	0.920263	1.05213
eqtl-a-ENSG00000186654	TlK3bg	Prostate cancer	PRR5	Simple mode	5	-0.00841541	0.0584548	0.89249	-0.122987	0.106156	0.99162	0.884275	1.112
eqtl-a-ENSG00000186654	TlK3bg	Prostate cancer	PRR5	Weighted mode	5	-0.0329022	0.0369886	0.423986	-0.1054	0.0395955	0.967633	0.899964	1.04039
eqtl-a-ENSG00000048392	TlK3bg	Prostate cancer	RRM2B	MR Egger	3	0.0541087	0.0846406	0.637891	-0.111787	0.220004	1.0556	0.894235	1.24608
eqtl-a-ENSG00000048392	TlK3bg	Prostate cancer	RRM2B	Weighted median	3	0.0258179	0.0209243	0.21725	-0.0151937	0.0668296	1.02615	0.984921	1.06911
eqtl-a-ENSG00000048392	TlK3bg	Prostate cancer	RRM2B	Inverse variance weighted	3	0.032575	0.025165	0.195508	-0.0167485	0.0818985	1.03311	0.983391	1.08535
eqtl-a-ENSG00000048392	TlK3bg	Prostate cancer	RRM2B	Simple mode	3	-0.00989111	0.0436716	0.841864	-0.0954874	0.0757052	0.990158	0.90893	1.07864
eqtl-a-ENSG00000048392	TlK3bg	Prostate cancer	RRM2B	Weighted mode	3	0.0598983	0.025276	0.141287	0.0103573	0.109439	1.06173	1.01041	1.11565
eqtl-a-ENSG00000181104	TlK3bg	Prostate cancer	F2R	MR Egger	5	0.0360314	0.0223136	0.20477	-0.00770327	0.0797661	1.03669	0.992326	1.08303
eqtl-a-ENSG00000181104	TlK3bg	Prostate cancer	F2R	Weighted median	5	0.0144455	0.0142594	0.311038	-0.013503	0.0423939	1.01455	0.986588	1.04331
eqtl-a-ENSG00000181104	TlK3bg	Prostate cancer	F2R	Inverse variance weighted	5	0.0195306	0.0149201	0.19053	-0.00971281	0.048774	1.01972	0.990334	1.04998
eqtl-a-ENSG00000181104	TlK3bg	Prostate cancer	F2R	Simple mode	5	0.0083682	0.0336462	0.815832	-0.0575784	0.0743148	1.0084	0.944048	1.07715
eqtl-a-ENSG00000181104	TlK3bg	Prostate cancer	F2R	Weighted mode	5	0.0142258	0.0165888	0.439483	-0.0182884	0.0467399	1.01433	0.981878	1.04785
eqtl-a-ENSG00000166145	TlK3bg	Prostate cancer	SPINT1	MR Egger	4	-0.257719	0.0934164	0.110109	-0.440815	-0.0746227	0.772813	0.643512	0.928094
eqtl-a-ENSG00000166145	TlK3bg	Prostate cancer	SPINT1	Weighted median	4	-0.0360032	0.033262	0.27907	-0.101197	0.0291903	0.964637	0.903755	1.02962
eqtl-a-ENSG00000166145	TlK3bg	Prostate cancer	SPINT1	Inverse variance weighted	4	-0.0442939	0.0677419	0.5132	-0.177068	0.0884802	0.956673	0.837723	1.09251
eqtl-a-ENSG00000166145	TlK3bg	Prostate cancer	SPINT1	Simple mode	4	0.0656375	0.0886516	0.51274	-0.10812	0.239395	1.06784	0.89752	1.27048
eqtl-a-ENSG00000166145	TlK3bg	Prostate cancer	SPINT1	Weighted mode	4	-0.036572	0.037724	0.403824	-0.110511	0.0373671	0.964089	0.895376	1.03807
eqtl-a-ENSG00000204611	TlK3bg	Prostate cancer	ZNF616	MR Egger	3	-0.0429726	0.322292	0.915614	-0.674664	0.588719	0.957938	0.509327	1.80168
eqtl-a-ENSG00000204611	TlK3bg	Prostate cancer	ZNF616	Weighted median	3	0.0421194	0.0421164	0.317276	-0.0404287	0.124667	1.04302	0.960378	1.13277
eqtl-a-ENSG00000204611	TlK3bg	Prostate cancer	ZNF616	Inverse variance weighted	3	0.0780921	0.0851707	0.359201	-0.0888425	0.245027	1.08122	0.91499	1.27766
eqtl-a-ENSG00000204611	TlK3bg	Prostate cancer	ZNF616	Simple mode	3	-0.00373498	0.0570878	0.953787	-0.115627	0.108157	0.996272	0.890807	1.11422
eqtl-a-ENSG00000204611	TlK3bg	Prostate cancer	ZNF616	Weighted mode	3	0.0337769	0.0445109	0.527183	-0.0534646	0.121018	1.03435	0.94794	1.12865
eqtl-a-ENSG00000104808	TlK3bg	Prostate cancer	DHDH	MR Egger	3	-0.0201717	0.0501166	0.756394	-0.1184	0.0780569	0.98003	0.88834	1.08118
eqtl-a-ENSG00000104808	TlK3bg	Prostate cancer	DHDH	Weighted median	3	-0.0294374	0.0250245	0.239457	-0.0784854	0.0196106	0.970992	0.924516	1.0198
eqtl-a-ENSG00000104808	TlK3bg	Prostate cancer	DHDH	Inverse variance weighted	3	-0.0263121	0.0240311	0.273553	-0.0734131	0.0207889	0.974031	0.929217	1.02101
eqtl-a-ENSG00000104808	TlK3bg	Prostate cancer	DHDH	Simple mode	3	-0.0436568	0.0355289	0.34412	-0.113293	0.0259799	0.957282	0.892889	1.02632
eqtl-a-ENSG00000104808	TlK3bg	Prostate cancer	DHDH	Weighted mode	3	-0.0336989	0.0281178	0.353478	-0.0888099	0.0214121	0.966863	0.91502	1.02164
eqtl-a-ENSG00000130475	TlK3bg	Prostate cancer	FCHO1	MR Egger	4	-0.0262502	0.0633875	0.718972	-0.15049	0.0979894	0.974091	0.860287	1.10295
eqtl-a-ENSG00000130475	TlK3bg	Prostate cancer	FCHO1	Weighted median	4	-0.00597495	0.0159376	0.707737	-0.0372127	0.0252628	0.994043	0.963471	1.02558
eqtl-a-ENSG00000130475	TlK3bg	Prostate cancer	FCHO1	Inverse variance weighted	4	-0.000353292	0.0181293	0.984452	-0.0358868	0.0351802	0.999647	0.96475	1.03581
eqtl-a-ENSG00000130475	TlK3bg	Prostate cancer	FCHO1	Simple mode	4	-0.00620606	0.0306202	0.852353	-0.0662216	0.0538095	0.993813	0.935923	1.05528
eqtl-a-ENSG00000130475	TlK3bg	Prostate cancer	FCHO1	Weighted mode	4	-0.00754966	0.0158853	0.667061	-0.0386849	0.0235856	0.992479	0.962054	1.02387
eqtl-a-ENSG00000120784	TlK3bg	Prostate cancer	ZFP30	Inverse variance weighted	2	-0.0615691	0.068709	0.370208	-0.196239	0.0731006	0.940288	0.821816	1.07584
eqtl-a-ENSG00000125648	TlK3bg	Prostate cancer	SLC25A23	Inverse variance weighted	2	-0.0707504	0.0548296	0.196923	-0.178216	0.0367157	0.931694	0.836761	1.0374
eqtl-a-ENSG00000198464	TlK3bg	Prostate cancer	ZNF480	MR Egger	3	-0.0935965	0.079977	0.45015	-0.250351	0.0631584	0.91065	0.778527	1.0652
eqtl-a-ENSG00000198464	TlK3bg	Prostate cancer	ZNF480	Weighted median	3	-0.0167005	0.0151383	0.269942	-0.0463715	0.0129705	0.983438	0.954687	1.01306
eqtl-a-ENSG00000198464	TlK3bg	Prostate cancer	ZNF480	Inverse variance weighted	3	-0.00194996	0.0418059	0.962798	-0.0838894	0.0799895	0.998052	0.919533	1.08328
eqtl-a-ENSG00000198464	TlK3bg	Prostate cancer	ZNF480	Simple mode	3	-0.0302671	0.0186101	0.245387	-0.0667428	0.0062086	0.970186	0.935436	1.00623
eqtl-a-ENSG00000198464	TlK3bg	Prostate cancer	ZNF480	Weighted mode	3	-0.0179027	0.0155898	0.369635	-0.0484587	0.0126533	0.982257	0.952697	1.01273
eqtl-a-ENSG00000171649	TlK3bg	Prostate cancer	ZIK1	MR Egger	3	0.0528489	0.245176	0.864842	-0.427696	0.533394	1.05427	0.652009	1.70471
eqtl-a-ENSG00000171649	TlK3bg	Prostate cancer	ZIK1	Weighted median	3	0.0259224	0.0259858	0.318492	-0.0250097	0.0768546	1.02626	0.9753	1.07989
eqtl-a-ENSG00000171649	TlK3bg	Prostate cancer	ZIK1	Inverse variance weighted	3	0.028499	0.0364362	0.434119	-0.0429159	0.099914	1.02891	0.957992	1.10508
eqtl-a-ENSG00000171649	TlK3bg	Prostate cancer	ZIK1	Simple mode	3	-0.0263326	0.0395796	0.57431	-0.103909	0.0512433	0.974011	0.901308	1.05258
eqtl-a-ENSG00000171649	TlK3bg	Prostate cancer	ZIK1	Weighted mode	3	-0.0212768	0.0485341	0.703913	-0.116404	0.0738501	0.978948	0.890116	1.07665
eqtl-a-ENSG00000006015	TlK3bg	Prostate cancer	REX1BD	MR Egger	4	-0.0254167	0.0281097	0.461327	-0.0805117	0.0296783	0.974904	0.922644	1.03012
eqtl-a-ENSG00000006015	TlK3bg	Prostate cancer	REX1BD	Weighted median	4	-0.0131152	0.0109217	0.229816	-0.0345218	0.00829142	0.98697	0.966067	1.00833
eqtl-a-ENSG00000006015	TlK3bg	Prostate cancer	REX1BD	Inverse variance weighted	4	-0.0127326	0.0108158	0.239109	-0.0339316	0.00846644	0.987348	0.966638	1.0085
eqtl-a-ENSG00000006015	TlK3bg	Prostate cancer	REX1BD	Simple mode	4	-0.0236911	0.0225885	0.371309	-0.0679646	0.0205825	0.976587	0.934294	1.0208
eqtl-a-ENSG00000006015	TlK3bg	Prostate cancer	REX1BD	Weighted mode	4	-0.013009	0.0121895	0.364128	-0.0369005	0.0108825	0.987075	0.963772	1.01094
eqtl-a-ENSG00000179820	TlK3bg	Prostate cancer	MYADM	MR Egger	6	0.0605228	0.0435432	0.236899	-0.0248218	0.145867	1.06239	0.975484	1.15704
eqtl-a-ENSG00000179820	TlK3bg	Prostate cancer	MYADM	Weighted median	6	0.0454615	0.0251339	0.0704859	-0.00380086	0.0947239	1.04651	0.996206	1.09936
eqtl-a-ENSG00000179820	TlK3bg	Prostate cancer	MYADM	Inverse variance weighted	6	0.0471907	0.0224787	0.0357858	0.00313246	0.0912489	1.04832	1.00314	1.09554
eqtl-a-ENSG00000179820	TlK3bg	Prostate cancer	MYADM	Simple mode	6	0.0492295	0.0370595	0.24145	-0.0234071	0.121866	1.05046	0.976865	1.1296
eqtl-a-ENSG00000179820	TlK3bg	Prostate cancer	MYADM	Weighted mode	6	0.0462024	0.0267846	0.14513	-0.00629535	0.0987002	1.04729	0.993724	1.10374
eqtl-a-ENSG00000167658	TlK3bg	Prostate cancer	EEF2	MR Egger	4	0.0111115	0.0440759	0.824505	-0.0752772	0.0975003	1.01117	0.927486	1.10241
eqtl-a-ENSG00000167658	TlK3bg	Prostate cancer	EEF2	Weighted median	4	-0.0169068	0.0309905	0.585375	-0.0776481	0.0438344	0.983235	0.92529	1.04481
eqtl-a-ENSG00000167658	TlK3bg	Prostate cancer	EEF2	Inverse variance weighted	4	-0.0330561	0.0323206	0.306423	-0.0964045	0.0302923	0.967484	0.908097	1.03076
eqtl-a-ENSG00000167658	TlK3bg	Prostate cancer	EEF2	Simple mode	4	-0.118801	0.0611996	0.147538	-0.238752	0.00115028	0.887985	0.78761	1.00115
eqtl-a-ENSG00000167658	TlK3bg	Prostate cancer	EEF2	Weighted mode	4	-0.00545503	0.0347312	0.88517	-0.0735282	0.0626182	0.99456	0.92911	1.06462
eqtl-a-ENSG00000197016	TlK3bg	Prostate cancer	ZNF470	MR Egger	3	-0.0606495	0.054426	0.465604	-0.167325	0.0460255	0.941153	0.845925	1.0471
eqtl-a-ENSG00000197016	TlK3bg	Prostate cancer	ZNF470	Weighted median	3	-0.0183697	0.0133862	0.169975	-0.0446066	0.0078673	0.981798	0.956374	1.0079
eqtl-a-ENSG00000197016	TlK3bg	Prostate cancer	ZNF470	Inverse variance weighted	3	-0.00961555	0.0382148	0.801336	-0.0845166	0.0652855	0.990431	0.918956	1.06746
eqtl-a-ENSG00000197016	TlK3bg	Prostate cancer	ZNF470	Simple mode	3	-0.0190781	0.0287425	0.575123	-0.0754134	0.0372573	0.981103	0.92736	1.03796
eqtl-a-ENSG00000197016	TlK3bg	Prostate cancer	ZNF470	Weighted mode	3	-0.0183817	0.0135961	0.308974	-0.0450301	0.00826659	0.981786	0.955969	1.0083
eqtl-a-ENSG00000130202	TlK3bg	Prostate cancer	NECTIN2	MR Egger	5	-0.00208516	0.00678533	0.778709	-0.0153844	0.0112141	0.997917	0.984733	1.01128
eqtl-a-ENSG00000130202	TlK3bg	Prostate cancer	NECTIN2	Weighted median	5	4.51645e-05	0.0057298	0.993711	-0.0111853	0.0112756	1.00005	0.988877	1.01134
eqtl-a-ENSG00000130202	TlK3bg	Prostate cancer	NECTIN2	Inverse variance weighted	5	0.000278109	0.00562182	0.960545	-0.0107407	0.0112969	1.00028	0.989317	1.01136
eqtl-a-ENSG00000130202	TlK3bg	Prostate cancer	NECTIN2	Simple mode	5	-0.00102365	0.0148842	0.94847	-0.0301968	0.0281495	0.998977	0.970255	1.02855
eqtl-a-ENSG00000130202	TlK3bg	Prostate cancer	NECTIN2	Weighted mode	5	-0.000211954	0.00559041	0.971573	-0.0111692	0.0107452	0.999788	0.988893	1.0108
eqtl-a-ENSG00000104972	TlK3bg	Prostate cancer	LILRB1	MR Egger	5	-0.0100589	0.0167287	0.590041	-0.0428471	0.0227293	0.989992	0.958058	1.02299
eqtl-a-ENSG00000104972	TlK3bg	Prostate cancer	LILRB1	Weighted median	5	-0.0163444	0.01069	0.126278	-0.0372968	0.00460797	0.983788	0.96339	1.00462
eqtl-a-ENSG00000104972	TlK3bg	Prostate cancer	LILRB1	Inverse variance weighted	5	-0.00836552	0.00979633	0.393136	-0.0275663	0.0108353	0.991669	0.97281	1.01089
eqtl-a-ENSG00000104972	TlK3bg	Prostate cancer	LILRB1	Simple mode	5	-0.016526	0.016689	0.378115	-0.0492366	0.0161845	0.98361	0.951956	1.01632
eqtl-a-ENSG00000104972	TlK3bg	Prostate cancer	LILRB1	Weighted mode	5	-0.016526	0.011019	0.208055	-0.0381233	0.00507123	0.98361	0.962594	1.00508
eqtl-a-ENSG00000125753	TlK3bg	Prostate cancer	VASP	MR Egger	5	-0.0519438	0.0324664	0.207921	-0.115578	0.0116903	0.949382	0.890851	1.01176
eqtl-a-ENSG00000125753	TlK3bg	Prostate cancer	VASP	Weighted median	5	-0.0479307	0.0132757	0.00030571	-0.0739511	-0.0219104	0.9532	0.928717	0.978328
eqtl-a-ENSG00000125753	TlK3bg	Prostate cancer	VASP	Inverse variance weighted	5	-0.0474277	0.0121978	0.000100984	-0.0713353	-0.02352	0.953679	0.93115	0.976754
eqtl-a-ENSG00000125753	TlK3bg	Prostate cancer	VASP	Simple mode	5	-0.0501257	0.0192209	0.0595532	-0.0877988	-0.0124527	0.95111	0.915945	0.987625
eqtl-a-ENSG00000125753	TlK3bg	Prostate cancer	VASP	Weighted mode	5	-0.0476187	0.0143162	0.0292087	-0.0756785	-0.0195589	0.953497	0.927114	0.980631
eqtl-a-ENSG00000182986	TlK3bg	Prostate cancer	ZNF320	MR Egger	5	-0.0519098	0.0503713	0.378564	-0.150638	0.0468179	0.949414	0.860159	1.04793
eqtl-a-ENSG00000182986	TlK3bg	Prostate cancer	ZNF320	Weighted median	5	-0.00955445	0.0136721	0.48466	-0.0363518	0.0172429	0.990491	0.964301	1.01739
eqtl-a-ENSG00000182986	TlK3bg	Prostate cancer	ZNF320	Inverse variance weighted	5	0.0012809	0.0274403	0.962769	-0.0525022	0.0550639	1.00128	0.948852	1.05661
eqtl-a-ENSG00000182986	TlK3bg	Prostate cancer	ZNF320	Simple mode	5	-0.025576	0.0251373	0.366473	-0.0748451	0.023693	0.974748	0.927887	1.02398
eqtl-a-ENSG00000182986	TlK3bg	Prostate cancer	ZNF320	Weighted mode	5	-0.0104004	0.0149673	0.525384	-0.0397363	0.0189355	0.989653	0.961043	1.01912
eqtl-a-ENSG00000104835	TlK3bg	Prostate cancer	SARS2	MR Egger	5	0.0215672	0.0646288	0.760564	-0.105105	0.14824	1.0218	0.90023	1.15979
eqtl-a-ENSG00000104835	TlK3bg	Prostate cancer	SARS2	Weighted median	5	0.0105362	0.012082	0.383178	-0.0131446	0.034217	1.01059	0.986941	1.03481
eqtl-a-ENSG00000104835	TlK3bg	Prostate cancer	SARS2	Inverse variance weighted	5	0.0153925	0.0233818	0.510339	-0.0304358	0.0612208	1.01551	0.970023	1.06313
eqtl-a-ENSG00000104835	TlK3bg	Prostate cancer	SARS2	Simple mode	5	-0.0178749	0.021412	0.450784	-0.0598425	0.0240926	0.982284	0.941913	1.02439
eqtl-a-ENSG00000104835	TlK3bg	Prostate cancer	SARS2	Weighted mode	5	0.0125906	0.0126226	0.37499	-0.0121496	0.0373309	1.01267	0.987924	1.03804
eqtl-a-ENSG00000141873	TlK3bg	Prostate cancer	SLC39A3	MR Egger	4	0.0105011	0.0224463	0.68593	-0.0334936	0.0544958	1.01056	0.967061	1.05601
eqtl-a-ENSG00000141873	TlK3bg	Prostate cancer	SLC39A3	Weighted median	4	0.0190782	0.0123902	0.123613	-0.00520657	0.043363	1.01926	0.994807	1.04432
eqtl-a-ENSG00000141873	TlK3bg	Prostate cancer	SLC39A3	Inverse variance weighted	4	0.0221196	0.0123093	0.0723367	-0.00200649	0.0462458	1.02237	0.997996	1.04733
eqtl-a-ENSG00000141873	TlK3bg	Prostate cancer	SLC39A3	Simple mode	4	0.0757625	0.0258421	0.0609148	0.025112	0.126413	1.07871	1.02543	1.13475
eqtl-a-ENSG00000141873	TlK3bg	Prostate cancer	SLC39A3	Weighted mode	4	0.0175494	0.0124553	0.253601	-0.00686297	0.0419618	1.0177	0.993161	1.04285
eqtl-a-ENSG00000175489	TlK3bg	Prostate cancer	LRRC25	MR Egger	7	0.00459781	0.0234206	0.852094	-0.0413066	0.0505022	1.00461	0.959535	1.0518
eqtl-a-ENSG00000175489	TlK3bg	Prostate cancer	LRRC25	Weighted median	7	0.0108022	0.00965885	0.263408	-0.00812916	0.0297335	1.01086	0.991904	1.03018
eqtl-a-ENSG00000175489	TlK3bg	Prostate cancer	LRRC25	Inverse variance weighted	7	0.0112937	0.0113758	0.320812	-0.0110027	0.0335902	1.01136	0.989058	1.03416
eqtl-a-ENSG00000175489	TlK3bg	Prostate cancer	LRRC25	Simple mode	7	0.00584408	0.021287	0.792879	-0.0358784	0.0475665	1.00586	0.964758	1.04872
eqtl-a-ENSG00000175489	TlK3bg	Prostate cancer	LRRC25	Weighted mode	7	0.0108984	0.00929125	0.285261	-0.00731246	0.0291092	1.01096	0.992714	1.02954
eqtl-a-ENSG00000198046	TlK3bg	Prostate cancer	ZNF667	MR Egger	3	-0.220375	0.224377	0.505728	-0.660152	0.219403	0.802218	0.516773	1.24533
eqtl-a-ENSG00000198046	TlK3bg	Prostate cancer	ZNF667	Weighted median	3	-0.0216657	0.0283177	0.444215	-0.0771684	0.0338369	0.978567	0.925734	1.03442
eqtl-a-ENSG00000198046	TlK3bg	Prostate cancer	ZNF667	Inverse variance weighted	3	0.019829	0.061249	0.746131	-0.100219	0.139877	1.02003	0.904639	1.15013
eqtl-a-ENSG00000198046	TlK3bg	Prostate cancer	ZNF667	Simple mode	3	-0.0221215	0.0424959	0.654569	-0.105414	0.0611705	0.978121	0.899952	1.06308
eqtl-a-ENSG00000198046	TlK3bg	Prostate cancer	ZNF667	Weighted mode	3	-0.034011	0.0257647	0.317646	-0.0845099	0.0164879	0.966561	0.918963	1.01662
eqtl-a-ENSG00000166770	TlK3bg	Prostate cancer	ZNF667-AS1	MR Egger	4	-0.0242928	0.250173	0.931498	-0.514631	0.466045	0.976	0.597721	1.59368
eqtl-a-ENSG00000166770	TlK3bg	Prostate cancer	ZNF667-AS1	Weighted median	4	-0.0156389	0.027159	0.564732	-0.0688705	0.0375927	0.984483	0.933448	1.03831
eqtl-a-ENSG00000166770	TlK3bg	Prostate cancer	ZNF667-AS1	Inverse variance weighted	4	0.0215491	0.0401095	0.59109	-0.0570655	0.100164	1.02178	0.944532	1.10535
eqtl-a-ENSG00000166770	TlK3bg	Prostate cancer	ZNF667-AS1	Simple mode	4	-0.0201835	0.0323256	0.576639	-0.0835416	0.0431747	0.980019	0.919853	1.04412
eqtl-a-ENSG00000166770	TlK3bg	Prostate cancer	ZNF667-AS1	Weighted mode	4	-0.0323107	0.026698	0.312848	-0.0846388	0.0200174	0.968206	0.918844	1.02022
eqtl-a-ENSG00000089327	TlK3bg	Prostate cancer	FXYD5	MR Egger	4	-0.034502	0.0233454	0.2775	-0.080259	0.0112551	0.966086	0.922877	1.01132
eqtl-a-ENSG00000089327	TlK3bg	Prostate cancer	FXYD5	Weighted median	4	-0.0125882	0.011692	0.281638	-0.0355046	0.0103282	0.987491	0.965118	1.01038
eqtl-a-ENSG00000089327	TlK3bg	Prostate cancer	FXYD5	Inverse variance weighted	4	-0.00987158	0.0112748	0.381276	-0.0319701	0.0122269	0.990177	0.968536	1.0123
eqtl-a-ENSG00000089327	TlK3bg	Prostate cancer	FXYD5	Simple mode	4	-0.0276709	0.026195	0.368354	-0.0790132	0.0236713	0.972708	0.924028	1.02395
eqtl-a-ENSG00000089327	TlK3bg	Prostate cancer	FXYD5	Weighted mode	4	-0.0127522	0.0112884	0.340775	-0.0348774	0.00937295	0.987329	0.965724	1.00942
eqtl-a-ENSG00000080546	TlK3bg	Prostate cancer	SESN1	MR Egger	3	-0.593565	0.657868	0.532683	-1.88299	0.695857	0.552355	0.152135	2.00543
eqtl-a-ENSG00000080546	TlK3bg	Prostate cancer	SESN1	Weighted median	3	-0.0604592	0.063214	0.338859	-0.184359	0.0634402	0.941332	0.831637	1.0655
eqtl-a-ENSG00000080546	TlK3bg	Prostate cancer	SESN1	Inverse variance weighted	3	-0.0465359	0.0536419	0.385652	-0.151674	0.0586022	0.95453	0.859268	1.06035
eqtl-a-ENSG00000080546	TlK3bg	Prostate cancer	SESN1	Simple mode	3	-0.0845065	0.0813767	0.408128	-0.244005	0.0749917	0.918966	0.783484	1.07788
eqtl-a-ENSG00000080546	TlK3bg	Prostate cancer	SESN1	Weighted mode	3	-0.0833735	0.0754406	0.384252	-0.231237	0.0644899	0.920007	0.793551	1.06661
eqtl-a-ENSG00000131944	TlK3bg	Prostate cancer	FAAP24	MR Egger	5	-0.029517	0.0252833	0.32738	-0.0790724	0.0200383	0.970914	0.923973	1.02024
eqtl-a-ENSG00000131944	TlK3bg	Prostate cancer	FAAP24	Weighted median	5	-0.00887709	0.0125782	0.480343	-0.0335304	0.0157762	0.991162	0.967026	1.0159
eqtl-a-ENSG00000131944	TlK3bg	Prostate cancer	FAAP24	Inverse variance weighted	5	-0.00518294	0.012335	0.674352	-0.0293595	0.0189936	0.99483	0.971067	1.01918
eqtl-a-ENSG00000131944	TlK3bg	Prostate cancer	FAAP24	Simple mode	5	-0.00279943	0.0231249	0.909483	-0.0481242	0.0425253	0.997204	0.953015	1.04344
eqtl-a-ENSG00000131944	TlK3bg	Prostate cancer	FAAP24	Weighted mode	5	-0.00902862	0.0126753	0.515623	-0.0338722	0.015815	0.991012	0.966695	1.01594
eqtl-a-ENSG00000197766	TlK3bg	Prostate cancer	CFD	MR Egger	6	0.0153579	0.0127923	0.296156	-0.00971494	0.0404308	1.01548	0.990332	1.04126
eqtl-a-ENSG00000197766	TlK3bg	Prostate cancer	CFD	Weighted median	6	0.0174072	0.0082715	0.0353371	0.00119502	0.0336193	1.01756	1.0012	1.03419
eqtl-a-ENSG00000197766	TlK3bg	Prostate cancer	CFD	Inverse variance weighted	6	0.0188393	0.00863418	0.0291138	0.00191629	0.0357623	1.01902	1.00192	1.03641
eqtl-a-ENSG00000197766	TlK3bg	Prostate cancer	CFD	Simple mode	6	0.0319393	0.0157692	0.0986847	0.00103176	0.0628469	1.03245	1.00103	1.06486
eqtl-a-ENSG00000197766	TlK3bg	Prostate cancer	CFD	Weighted mode	6	0.0176369	0.00838194	0.0892817	0.00120827	0.0340655	1.01779	1.00121	1.03465
eqtl-a-ENSG00000165006	TlK3bg	Prostate cancer	UBAP1	MR Egger	7	0.153671	0.0545329	0.0371986	0.0467862	0.260555	1.16611	1.0479	1.29765
eqtl-a-ENSG00000165006	TlK3bg	Prostate cancer	UBAP1	Weighted median	7	0.0532468	0.0305545	0.0813895	-0.00664011	0.113134	1.05469	0.993382	1.11978
eqtl-a-ENSG00000165006	TlK3bg	Prostate cancer	UBAP1	Inverse variance weighted	7	0.0422823	0.0295321	0.152218	-0.0156006	0.100165	1.04319	0.98452	1.10535
eqtl-a-ENSG00000165006	TlK3bg	Prostate cancer	UBAP1	Simple mode	7	-0.0182813	0.0615356	0.776418	-0.138891	0.102328	0.981885	0.870323	1.10775
eqtl-a-ENSG00000165006	TlK3bg	Prostate cancer	UBAP1	Weighted mode	7	0.103684	0.0287583	0.0112938	0.0473173	0.16005	1.10925	1.04845	1.17357
eqtl-a-ENSG00000170909	TlK3bg	Prostate cancer	OSCAR	MR Egger	6	0.00629195	0.0148857	0.694258	-0.022884	0.0354679	1.00631	0.977376	1.0361
eqtl-a-ENSG00000170909	TlK3bg	Prostate cancer	OSCAR	Weighted median	6	0.0119642	0.00998808	0.230977	-0.00761247	0.0315408	1.01204	0.992416	1.03204
eqtl-a-ENSG00000170909	TlK3bg	Prostate cancer	OSCAR	Inverse variance weighted	6	0.0126464	0.00909401	0.164338	-0.00517786	0.0304707	1.01273	0.994836	1.03094
eqtl-a-ENSG00000170909	TlK3bg	Prostate cancer	OSCAR	Simple mode	6	0.0120069	0.0151562	0.464148	-0.0176993	0.0417132	1.01208	0.982456	1.0426
eqtl-a-ENSG00000170909	TlK3bg	Prostate cancer	OSCAR	Weighted mode	6	0.0120069	0.00935093	0.255408	-0.00632089	0.0303347	1.01208	0.993699	1.0308
eqtl-a-ENSG00000127511	TlK3bg	Prostate cancer	SIN3B	MR Egger	4	-0.0403689	0.0400862	0.419945	-0.118938	0.0382001	0.960435	0.887863	1.03894
eqtl-a-ENSG00000127511	TlK3bg	Prostate cancer	SIN3B	Weighted median	4	-0.0209372	0.0165376	0.205501	-0.053351	0.0114765	0.97928	0.948047	1.01154
eqtl-a-ENSG00000127511	TlK3bg	Prostate cancer	SIN3B	Inverse variance weighted	4	-0.0108637	0.0212579	0.609322	-0.0525293	0.0308019	0.989195	0.948827	1.03128
eqtl-a-ENSG00000127511	TlK3bg	Prostate cancer	SIN3B	Simple mode	4	-0.012006	0.0260052	0.67573	-0.0629762	0.0389642	0.988066	0.938966	1.03973
eqtl-a-ENSG00000127511	TlK3bg	Prostate cancer	SIN3B	Weighted mode	4	-0.0236869	0.0168131	0.253644	-0.0566406	0.00926689	0.976591	0.944934	1.00931
eqtl-a-ENSG00000105373	TlK3bg	Prostate cancer	NOP53	MR Egger	3	0.0632619	0.0251872	0.241217	0.013895	0.112629	1.06531	1.01399	1.11922
eqtl-a-ENSG00000105373	TlK3bg	Prostate cancer	NOP53	Weighted median	3	0.0288605	0.0156435	0.0650542	-0.0018008	0.0595218	1.02928	0.998201	1.06133
eqtl-a-ENSG00000105373	TlK3bg	Prostate cancer	NOP53	Inverse variance weighted	3	0.0285476	0.0191371	0.135768	-0.00896118	0.0660564	1.02896	0.991079	1.06829
eqtl-a-ENSG00000105373	TlK3bg	Prostate cancer	NOP53	Simple mode	3	-0.0529723	0.0614775	0.479688	-0.173468	0.0675236	0.948406	0.840744	1.06986
eqtl-a-ENSG00000105373	TlK3bg	Prostate cancer	NOP53	Weighted mode	3	0.0376522	0.0158445	0.140662	0.00659703	0.0687074	1.03837	1.00662	1.07112
eqtl-a-ENSG00000205517	TlK3bg	Prostate cancer	RGL3	MR Egger	3	-0.113584	0.0597253	0.308182	-0.230646	0.00347714	0.892629	0.794021	1.00348
eqtl-a-ENSG00000205517	TlK3bg	Prostate cancer	RGL3	Weighted median	3	-0.0466058	0.0196137	0.0174923	-0.0850486	-0.00816307	0.954464	0.918468	0.99187
eqtl-a-ENSG00000205517	TlK3bg	Prostate cancer	RGL3	Inverse variance weighted	3	-0.0404309	0.0341367	0.236262	-0.107339	0.026477	0.960376	0.898221	1.02683
eqtl-a-ENSG00000205517	TlK3bg	Prostate cancer	RGL3	Simple mode	3	-0.0238763	0.043738	0.639891	-0.109603	0.0618502	0.976406	0.89619	1.0638
eqtl-a-ENSG00000205517	TlK3bg	Prostate cancer	RGL3	Weighted mode	3	-0.0506683	0.0190456	0.117007	-0.0879976	-0.0133389	0.950594	0.915763	0.98675
eqtl-a-ENSG00000102554	TlK3bg	Prostate cancer	KLF5	Inverse variance weighted	2	0.000511656	0.0585115	0.993023	-0.114171	0.115194	1.00051	0.892105	1.12209
eqtl-a-ENSG00000237440	TlK3bg	Prostate cancer	ZNF737	MR Egger	4	-0.0439553	0.038093	0.367809	-0.118618	0.0307069	0.956997	0.888147	1.03118
eqtl-a-ENSG00000237440	TlK3bg	Prostate cancer	ZNF737	Weighted median	4	-0.00685433	0.0164131	0.67623	-0.039024	0.0253153	0.993169	0.961728	1.02564
eqtl-a-ENSG00000237440	TlK3bg	Prostate cancer	ZNF737	Inverse variance weighted	4	0.0121126	0.0332128	0.715338	-0.0529844	0.0772096	1.01219	0.948395	1.08027
eqtl-a-ENSG00000237440	TlK3bg	Prostate cancer	ZNF737	Simple mode	4	-0.00219466	0.0205025	0.921511	-0.0423796	0.0379903	0.997808	0.958506	1.03872
eqtl-a-ENSG00000237440	TlK3bg	Prostate cancer	ZNF737	Weighted mode	4	-0.0094241	0.0178971	0.634943	-0.0445025	0.0256543	0.99062	0.956473	1.02599
eqtl-a-ENSG00000167676	TlK3bg	Prostate cancer	PLIN4	MR Egger	5	-0.0408398	0.0742084	0.620414	-0.186288	0.104609	0.959983	0.830034	1.11028
eqtl-a-ENSG00000167676	TlK3bg	Prostate cancer	PLIN4	Weighted median	5	0.0265875	0.0374232	0.477421	-0.0467619	0.099937	1.02694	0.954315	1.1051
eqtl-a-ENSG00000167676	TlK3bg	Prostate cancer	PLIN4	Inverse variance weighted	5	0.00817698	0.0366254	0.823333	-0.0636087	0.0799627	1.00821	0.938372	1.08325
eqtl-a-ENSG00000167676	TlK3bg	Prostate cancer	PLIN4	Simple mode	5	0.0360519	0.0452421	0.470152	-0.0526227	0.124726	1.03671	0.948738	1.13284
eqtl-a-ENSG00000167676	TlK3bg	Prostate cancer	PLIN4	Weighted mode	5	0.017437	0.042745	0.704214	-0.0663431	0.101217	1.01759	0.93581	1.10652
eqtl-a-ENSG00000221983	TlK3bg	Prostate cancer	UBA52	MR Egger	3	0.0360457	0.0295526	0.43719	-0.0218774	0.0939688	1.0367	0.97836	1.09853
eqtl-a-ENSG00000221983	TlK3bg	Prostate cancer	UBA52	Weighted median	3	0.0140397	0.0163975	0.39188	-0.0180994	0.0461789	1.01414	0.982063	1.04726
eqtl-a-ENSG00000221983	TlK3bg	Prostate cancer	UBA52	Inverse variance weighted	3	0.0132786	0.0160646	0.408477	-0.018208	0.0447652	1.01337	0.981957	1.04578
eqtl-a-ENSG00000221983	TlK3bg	Prostate cancer	UBA52	Simple mode	3	-0.0573828	0.0470567	0.346971	-0.149614	0.0348482	0.944233	0.86104	1.03546
eqtl-a-ENSG00000221983	TlK3bg	Prostate cancer	UBA52	Weighted mode	3	0.0170542	0.0155356	0.386825	-0.0133957	0.047504	1.0172	0.986694	1.04865
eqtl-a-ENSG00000131943	TlK3bg	Prostate cancer	C19orf12	MR Egger	5	-0.0102886	0.0138496	0.511437	-0.0374339	0.0168567	0.989764	0.963258	1.017
eqtl-a-ENSG00000131943	TlK3bg	Prostate cancer	C19orf12	Weighted median	5	-0.00320974	0.00964106	0.739192	-0.0221062	0.0156867	0.996795	0.978136	1.01581
eqtl-a-ENSG00000131943	TlK3bg	Prostate cancer	C19orf12	Inverse variance weighted	5	-0.00311439	0.00911593	0.73262	-0.0209816	0.0147528	0.99689	0.979237	1.01486
eqtl-a-ENSG00000131943	TlK3bg	Prostate cancer	C19orf12	Simple mode	5	-0.00152905	0.0166405	0.931206	-0.0341445	0.0310864	0.998472	0.966432	1.03157
eqtl-a-ENSG00000131943	TlK3bg	Prostate cancer	C19orf12	Weighted mode	5	-0.00317604	0.00890156	0.739271	-0.0206231	0.014271	0.996829	0.979588	1.01437
eqtl-a-ENSG00000183386	TlK3bg	Prostate cancer	FHL3	MR Egger	6	-0.029911	0.0270477	0.330821	-0.0829245	0.0231025	0.970532	0.920421	1.02337
eqtl-a-ENSG00000183386	TlK3bg	Prostate cancer	FHL3	Weighted median	6	-0.0222396	0.0104739	0.0337262	-0.0427685	-0.00171071	0.978006	0.958133	0.998291
eqtl-a-ENSG00000183386	TlK3bg	Prostate cancer	FHL3	Inverse variance weighted	6	-0.0193673	0.0161057	0.229166	-0.0509346	0.0122	0.980819	0.950341	1.01227
eqtl-a-ENSG00000183386	TlK3bg	Prostate cancer	FHL3	Simple mode	6	-0.0309596	0.0230892	0.237651	-0.0762143	0.0142951	0.969515	0.926618	1.0144
eqtl-a-ENSG00000183386	TlK3bg	Prostate cancer	FHL3	Weighted mode	6	-0.0231544	0.0102766	0.0739873	-0.0432966	-0.00301224	0.977112	0.957627	0.996992
eqtl-a-ENSG00000064547	TlK3bg	Prostate cancer	LPAR2	MR Egger	9	-0.00790399	0.0283359	0.788352	-0.0634423	0.0476343	0.992127	0.938528	1.04879
eqtl-a-ENSG00000064547	TlK3bg	Prostate cancer	LPAR2	Weighted median	9	-0.041329	0.0124489	0.00090055	-0.0657289	-0.0169291	0.959513	0.936385	0.983213
eqtl-a-ENSG00000064547	TlK3bg	Prostate cancer	LPAR2	Inverse variance weighted	9	-0.0220693	0.0181563	0.224169	-0.0576556	0.0135171	0.978172	0.943975	1.01361
eqtl-a-ENSG00000064547	TlK3bg	Prostate cancer	LPAR2	Simple mode	9	0.0379882	0.0384848	0.352505	-0.0374419	0.113418	1.03872	0.96325	1.1201
eqtl-a-ENSG00000064547	TlK3bg	Prostate cancer	LPAR2	Weighted mode	9	-0.035126	0.0125958	0.0236056	-0.0598138	-0.0104382	0.965484	0.94194	0.989616
eqtl-a-ENSG00000167491	TlK3bg	Prostate cancer	GATAD2A	MR Egger	8	0.0407699	0.0221912	0.115825	-0.00272487	0.0842647	1.04161	0.997279	1.08792
eqtl-a-ENSG00000167491	TlK3bg	Prostate cancer	GATAD2A	Weighted median	8	0.0394279	0.0111201	0.000391662	0.0176325	0.0612234	1.04022	1.01779	1.06314
eqtl-a-ENSG00000167491	TlK3bg	Prostate cancer	GATAD2A	Inverse variance weighted	8	0.0337728	0.0121866	0.00558307	0.00988712	0.0576585	1.03435	1.00994	1.05935
eqtl-a-ENSG00000167491	TlK3bg	Prostate cancer	GATAD2A	Simple mode	8	0.0465667	0.0186408	0.0411059	0.0100308	0.0831027	1.04767	1.01008	1.08665
eqtl-a-ENSG00000167491	TlK3bg	Prostate cancer	GATAD2A	Weighted mode	8	0.0410574	0.0111326	0.00777666	0.0192376	0.0628773	1.04191	1.01942	1.0649
eqtl-a-ENSG00000065989	TlK3bg	Prostate cancer	PDE4A	MR Egger	3	-0.00225734	0.0424934	0.966213	-0.0855444	0.0810297	0.997745	0.918012	1.0844
eqtl-a-ENSG00000065989	TlK3bg	Prostate cancer	PDE4A	Weighted median	3	-0.0175129	0.0244937	0.47461	-0.0655206	0.0304947	0.98264	0.93658	1.03096
eqtl-a-ENSG00000065989	TlK3bg	Prostate cancer	PDE4A	Inverse variance weighted	3	-0.0151053	0.0239897	0.52892	-0.0621251	0.0319146	0.985008	0.939765	1.03243
eqtl-a-ENSG00000065989	TlK3bg	Prostate cancer	PDE4A	Simple mode	3	-0.0270425	0.0341902	0.511873	-0.0940553	0.0399702	0.97332	0.910232	1.04078
eqtl-a-ENSG00000065989	TlK3bg	Prostate cancer	PDE4A	Weighted mode	3	-0.0216906	0.0297461	0.541717	-0.0799928	0.0366117	0.978543	0.923123	1.03729
eqtl-a-ENSG00000105136	TlK3bg	Prostate cancer	ZNF419	MR Egger	4	0.0834137	0.0619165	0.310257	-0.0379426	0.20477	1.08699	0.962768	1.22724
eqtl-a-ENSG00000105136	TlK3bg	Prostate cancer	ZNF419	Weighted median	4	0.0393808	0.0185739	0.0339871	0.002976	0.0757857	1.04017	1.00298	1.07873
eqtl-a-ENSG00000105136	TlK3bg	Prostate cancer	ZNF419	Inverse variance weighted	4	0.0353651	0.0307915	0.250748	-0.0249863	0.0957165	1.036	0.975323	1.10045
eqtl-a-ENSG00000105136	TlK3bg	Prostate cancer	ZNF419	Simple mode	4	0.0163801	0.0309024	0.632796	-0.0441886	0.0769488	1.01651	0.956773	1.07999
eqtl-a-ENSG00000105136	TlK3bg	Prostate cancer	ZNF419	Weighted mode	4	0.0537194	0.018025	0.0585842	0.0183904	0.0890484	1.05519	1.01856	1.09313
eqtl-a-ENSG00000267508	TlK3bg	Prostate cancer	ZNF285	MR Egger	4	0.211211	0.0867285	0.135236	0.0412235	0.381199	1.23517	1.04208	1.46404
eqtl-a-ENSG00000267508	TlK3bg	Prostate cancer	ZNF285	Weighted median	4	0.100508	0.0254013	7.59576e-05	0.0507215	0.150295	1.10573	1.05203	1.16218
eqtl-a-ENSG00000267508	TlK3bg	Prostate cancer	ZNF285	Inverse variance weighted	4	0.0791393	0.0366672	0.0309035	0.00727157	0.151007	1.08236	1.0073	1.163
eqtl-a-ENSG00000267508	TlK3bg	Prostate cancer	ZNF285	Simple mode	4	0.0973963	0.0351083	0.0693271	0.028584	0.166209	1.1023	1.029	1.18082
eqtl-a-ENSG00000267508	TlK3bg	Prostate cancer	ZNF285	Weighted mode	4	0.101111	0.024949	0.0270634	0.0522113	0.150011	1.1064	1.0536	1.16185
eqtl-a-ENSG00000100055	TlK3bg	Prostate cancer	CYTH4	MR Egger	5	0.195616	0.097229	0.137729	0.00504703	0.386185	1.21606	1.00506	1.47136
eqtl-a-ENSG00000100055	TlK3bg	Prostate cancer	CYTH4	Weighted median	5	0.029174	0.0252747	0.248386	-0.0203643	0.0787124	1.0296	0.979842	1.08189
eqtl-a-ENSG00000100055	TlK3bg	Prostate cancer	CYTH4	Inverse variance weighted	5	0.00822315	0.0373328	0.825664	-0.0649492	0.0813955	1.00826	0.937115	1.0848
eqtl-a-ENSG00000100055	TlK3bg	Prostate cancer	CYTH4	Simple mode	5	0.0211375	0.0340909	0.568812	-0.0456807	0.0879558	1.02136	0.955347	1.09194
eqtl-a-ENSG00000100055	TlK3bg	Prostate cancer	CYTH4	Weighted mode	5	0.0325212	0.0269417	0.293894	-0.0202845	0.0853269	1.03306	0.97992	1.08907
eqtl-a-ENSG00000204514	TlK3bg	Prostate cancer	ZNF814	MR Egger	4	0.0814185	0.0228353	0.0704508	0.0366614	0.126176	1.08482	1.03734	1.13448
eqtl-a-ENSG00000204514	TlK3bg	Prostate cancer	ZNF814	Weighted median	4	0.0404849	0.0121724	0.000881138	0.016627	0.0643428	1.04132	1.01677	1.06646
eqtl-a-ENSG00000204514	TlK3bg	Prostate cancer	ZNF814	Inverse variance weighted	4	0.037073	0.015054	0.0137905	0.00756725	0.0665788	1.03777	1.0076	1.06885
eqtl-a-ENSG00000204514	TlK3bg	Prostate cancer	ZNF814	Simple mode	4	0.00659865	0.0324284	0.851777	-0.0569609	0.0701582	1.00662	0.944631	1.07268
eqtl-a-ENSG00000204514	TlK3bg	Prostate cancer	ZNF814	Weighted mode	4	0.0453654	0.0126753	0.0373121	0.0205218	0.0702091	1.04641	1.02073	1.07273
[truncated: 23,865 more rows]

## Sheet: S2
Table S2. Heterogeneity results for GCST90274714 cohort.
id.exposure	id.outcome	outcome	exposure	method	Q	Q_df	Q_pval
eqtl-a-ENSG00000000938	TlK3bg	Prostate cancer	FGR	MR Egger	7.74959	7	0.355192
eqtl-a-ENSG00000000938	TlK3bg	Prostate cancer	FGR	Inverse variance weighted	8.19164	8	0.414978
eqtl-a-ENSG00000000971	TlK3bg	Prostate cancer	CFH	Inverse variance weighted	1.56605	1	0.210782
eqtl-a-ENSG00000001084	TlK3bg	Prostate cancer	GCLC	MR Egger	0.395274	1	0.52954
eqtl-a-ENSG00000001084	TlK3bg	Prostate cancer	GCLC	Inverse variance weighted	6.83199	2	0.0328437
eqtl-a-ENSG00000001561	TlK3bg	Prostate cancer	ENPP4	MR Egger	0.195414	2	0.906915
eqtl-a-ENSG00000001561	TlK3bg	Prostate cancer	ENPP4	Inverse variance weighted	0.221479	3	0.97405
eqtl-a-ENSG00000002549	TlK3bg	Prostate cancer	LAP3	MR Egger	2.85266	6	0.827099
eqtl-a-ENSG00000002549	TlK3bg	Prostate cancer	LAP3	Inverse variance weighted	3.58754	7	0.825868
eqtl-a-ENSG00000002726	TlK3bg	Prostate cancer	AOC1	MR Egger	1.51658	3	0.678449
eqtl-a-ENSG00000002726	TlK3bg	Prostate cancer	AOC1	Inverse variance weighted	2.19644	4	0.69968
eqtl-a-ENSG00000002822	TlK3bg	Prostate cancer	MAD1L1	MR Egger	10.0431	4	0.0397076
eqtl-a-ENSG00000002822	TlK3bg	Prostate cancer	MAD1L1	Inverse variance weighted	11.1438	5	0.048603
eqtl-a-ENSG00000002919	TlK3bg	Prostate cancer	SNX11	MR Egger	5.20767	3	0.157207
eqtl-a-ENSG00000002919	TlK3bg	Prostate cancer	SNX11	Inverse variance weighted	5.2435	4	0.263212
eqtl-a-ENSG00000002933	TlK3bg	Prostate cancer	TMEM176A	MR Egger	8.73165	7	0.272501
eqtl-a-ENSG00000002933	TlK3bg	Prostate cancer	TMEM176A	Inverse variance weighted	11.1778	8	0.191826
eqtl-a-ENSG00000003056	TlK3bg	Prostate cancer	M6PR	MR Egger	1.23215	3	0.745303
eqtl-a-ENSG00000003056	TlK3bg	Prostate cancer	M6PR	Inverse variance weighted	1.45039	4	0.835392
eqtl-a-ENSG00000003137	TlK3bg	Prostate cancer	CYP26B1	MR Egger	2.99566	3	0.392294
eqtl-a-ENSG00000003137	TlK3bg	Prostate cancer	CYP26B1	Inverse variance weighted	3.0399	4	0.55117
eqtl-a-ENSG00000003249	TlK3bg	Prostate cancer	DBNDD1	MR Egger	3.67718	2	0.159041
eqtl-a-ENSG00000003249	TlK3bg	Prostate cancer	DBNDD1	Inverse variance weighted	7.79366	3	0.0504743
eqtl-a-ENSG00000003393	TlK3bg	Prostate cancer	ALS2	MR Egger	3.8251	3	0.28098
eqtl-a-ENSG00000003393	TlK3bg	Prostate cancer	ALS2	Inverse variance weighted	8.86285	4	0.0646206
eqtl-a-ENSG00000003402	TlK3bg	Prostate cancer	CFLAR	MR Egger	0.116575	1	0.732779
eqtl-a-ENSG00000003402	TlK3bg	Prostate cancer	CFLAR	Inverse variance weighted	0.360863	2	0.83491
eqtl-a-ENSG00000003436	TlK3bg	Prostate cancer	TFPI	MR Egger	0.387038	1	0.533861
eqtl-a-ENSG00000003436	TlK3bg	Prostate cancer	TFPI	Inverse variance weighted	0.630937	2	0.729447
eqtl-a-ENSG00000004059	TlK3bg	Prostate cancer	ARF5	MR Egger	2.53316	1	0.111477
eqtl-a-ENSG00000004059	TlK3bg	Prostate cancer	ARF5	Inverse variance weighted	4.36302	2	0.112871
eqtl-a-ENSG00000004468	TlK3bg	Prostate cancer	CD38	MR Egger	0.498822	2	0.77926
eqtl-a-ENSG00000004468	TlK3bg	Prostate cancer	CD38	Inverse variance weighted	3.03934	3	0.3856
eqtl-a-ENSG00000004534	TlK3bg	Prostate cancer	RBM6	MR Egger	3.98667	3	0.262907
eqtl-a-ENSG00000004534	TlK3bg	Prostate cancer	RBM6	Inverse variance weighted	18.9134	4	0.000817331
eqtl-a-ENSG00000004777	TlK3bg	Prostate cancer	ARHGAP33	Inverse variance weighted	0.140588	1	0.707698
eqtl-a-ENSG00000004799	TlK3bg	Prostate cancer	PDK4	MR Egger	1.50178	2	0.471947
eqtl-a-ENSG00000004799	TlK3bg	Prostate cancer	PDK4	Inverse variance weighted	1.97299	3	0.578032
eqtl-a-ENSG00000004809	TlK3bg	Prostate cancer	SLC22A16	MR Egger	5.12656	2	0.0770516
eqtl-a-ENSG00000004809	TlK3bg	Prostate cancer	SLC22A16	Inverse variance weighted	6.18264	3	0.103055
eqtl-a-ENSG00000004864	TlK3bg	Prostate cancer	SLC25A13	MR Egger	0.0197458	1	0.888249
eqtl-a-ENSG00000004864	TlK3bg	Prostate cancer	SLC25A13	Inverse variance weighted	7.28896	2	0.026135
eqtl-a-ENSG00000004866	TlK3bg	Prostate cancer	ST7	MR Egger	0.348088	1	0.555198
eqtl-a-ENSG00000004866	TlK3bg	Prostate cancer	ST7	Inverse variance weighted	1.75809	2	0.41518
eqtl-a-ENSG00000004939	TlK3bg	Prostate cancer	SLC4A1	MR Egger	5.17182	7	0.639004
eqtl-a-ENSG00000004939	TlK3bg	Prostate cancer	SLC4A1	Inverse variance weighted	7.62175	8	0.471262
eqtl-a-ENSG00000005020	TlK3bg	Prostate cancer	SKAP2	MR Egger	22.8088	8	0.00361857
eqtl-a-ENSG00000005020	TlK3bg	Prostate cancer	SKAP2	Inverse variance weighted	23.4113	9	0.00533574
eqtl-a-ENSG00000005075	TlK3bg	Prostate cancer	POLR2J	MR Egger	2.14998	4	0.708196
eqtl-a-ENSG00000005075	TlK3bg	Prostate cancer	POLR2J	Inverse variance weighted	5.68106	5	0.3385
eqtl-a-ENSG00000005102	TlK3bg	Prostate cancer	MEOX1	MR Egger	3.07176	2	0.215266
eqtl-a-ENSG00000005102	TlK3bg	Prostate cancer	MEOX1	Inverse variance weighted	5.30447	3	0.150813
eqtl-a-ENSG00000005156	TlK3bg	Prostate cancer	LIG3	MR Egger	3.49579	2	0.17414
eqtl-a-ENSG00000005156	TlK3bg	Prostate cancer	LIG3	Inverse variance weighted	3.5771	3	0.3109
eqtl-a-ENSG00000005175	TlK3bg	Prostate cancer	RPAP3	MR Egger	2.33021	2	0.311889
eqtl-a-ENSG00000005175	TlK3bg	Prostate cancer	RPAP3	Inverse variance weighted	5.22247	3	0.156213
eqtl-a-ENSG00000005238	TlK3bg	Prostate cancer	ATOSB	MR Egger	0.131015	1	0.717382
eqtl-a-ENSG00000005238	TlK3bg	Prostate cancer	ATOSB	Inverse variance weighted	0.755372	2	0.685446
eqtl-a-ENSG00000005249	TlK3bg	Prostate cancer	PRKAR2B	MR Egger	3.56886	3	0.31194
eqtl-a-ENSG00000005249	TlK3bg	Prostate cancer	PRKAR2B	Inverse variance weighted	4.75848	4	0.312988
eqtl-a-ENSG00000005302	TlK3bg	Prostate cancer	MSL3	Inverse variance weighted	0.126687	1	0.721892
eqtl-a-ENSG00000005379	TlK3bg	Prostate cancer	TSPOAP1	MR Egger	4.60952	2	0.0997827
eqtl-a-ENSG00000005379	TlK3bg	Prostate cancer	TSPOAP1	Inverse variance weighted	4.86939	3	0.181615
eqtl-a-ENSG00000005381	TlK3bg	Prostate cancer	MPO	MR Egger	9.01209	6	0.172899
eqtl-a-ENSG00000005381	TlK3bg	Prostate cancer	MPO	Inverse variance weighted	9.04523	7	0.249425
eqtl-a-ENSG00000005471	TlK3bg	Prostate cancer	ABCB4	MR Egger	1.28626	1	0.256738
eqtl-a-ENSG00000005471	TlK3bg	Prostate cancer	ABCB4	Inverse variance weighted	8.25272	2	0.0161415
eqtl-a-ENSG00000005513	TlK3bg	Prostate cancer	SOX8	MR Egger	10.173	2	0.00617952
eqtl-a-ENSG00000005513	TlK3bg	Prostate cancer	SOX8	Inverse variance weighted	10.3106	3	0.0161025
eqtl-a-ENSG00000005844	TlK3bg	Prostate cancer	ITGAL	Inverse variance weighted	2.31614	1	0.128038
eqtl-a-ENSG00000005961	TlK3bg	Prostate cancer	ITGA2B	MR Egger	30.4039	13	0.0041174
eqtl-a-ENSG00000005961	TlK3bg	Prostate cancer	ITGA2B	Inverse variance weighted	32.3767	14	0.00354015
eqtl-a-ENSG00000006007	TlK3bg	Prostate cancer	GDE1	MR Egger	12.3985	5	0.0297176
eqtl-a-ENSG00000006007	TlK3bg	Prostate cancer	GDE1	Inverse variance weighted	12.3985	6	0.0536474
eqtl-a-ENSG00000006015	TlK3bg	Prostate cancer	REX1BD	MR Egger	1.15458	2	0.561419
eqtl-a-ENSG00000006015	TlK3bg	Prostate cancer	REX1BD	Inverse variance weighted	1.39357	3	0.707042
eqtl-a-ENSG00000006282	TlK3bg	Prostate cancer	SPATA20	MR Egger	2.86464	5	0.720844
eqtl-a-ENSG00000006282	TlK3bg	Prostate cancer	SPATA20	Inverse variance weighted	3.3385	6	0.765317
eqtl-a-ENSG00000006530	TlK3bg	Prostate cancer	AGK	MR Egger	1.00088	1	0.317098
eqtl-a-ENSG00000006530	TlK3bg	Prostate cancer	AGK	Inverse variance weighted	16.0838	2	0.0003217
eqtl-a-ENSG00000006534	TlK3bg	Prostate cancer	ALDH3B1	MR Egger	8.29436	3	0.0403042
eqtl-a-ENSG00000006534	TlK3bg	Prostate cancer	ALDH3B1	Inverse variance weighted	9.08252	4	0.0590696
eqtl-a-ENSG00000006607	TlK3bg	Prostate cancer	FARP2	MR Egger	1.64008	1	0.200314
eqtl-a-ENSG00000006607	TlK3bg	Prostate cancer	FARP2	Inverse variance weighted	3.58871	2	0.166235
eqtl-a-ENSG00000006625	TlK3bg	Prostate cancer	GGCT	MR Egger	0.935774	1	0.333367
eqtl-a-ENSG00000006625	TlK3bg	Prostate cancer	GGCT	Inverse variance weighted	0.983912	2	0.611429
eqtl-a-ENSG00000006638	TlK3bg	Prostate cancer	TBXA2R	MR Egger	0.855848	1	0.354903
eqtl-a-ENSG00000006638	TlK3bg	Prostate cancer	TBXA2R	Inverse variance weighted	3.50751	2	0.173122
eqtl-a-ENSG00000006652	TlK3bg	Prostate cancer	IFRD1	MR Egger	8.36919	5	0.137028
eqtl-a-ENSG00000006652	TlK3bg	Prostate cancer	IFRD1	Inverse variance weighted	8.54043	6	0.201121
eqtl-a-ENSG00000006715	TlK3bg	Prostate cancer	VPS41	MR Egger	0.628232	1	0.428004
eqtl-a-ENSG00000006715	TlK3bg	Prostate cancer	VPS41	Inverse variance weighted	0.864492	2	0.64905
eqtl-a-ENSG00000006744	TlK3bg	Prostate cancer	ELAC2	MR Egger	0.735881	1	0.390984
eqtl-a-ENSG00000006744	TlK3bg	Prostate cancer	ELAC2	Inverse variance weighted	0.801366	2	0.669863
eqtl-a-ENSG00000007047	TlK3bg	Prostate cancer	MARK4	MR Egger	2.76396	2	0.251081
eqtl-a-ENSG00000007047	TlK3bg	Prostate cancer	MARK4	Inverse variance weighted	3.07145	3	0.38074
eqtl-a-ENSG00000007129	TlK3bg	Prostate cancer	CEACAM21	MR Egger	5.37998	2	0.0678817
eqtl-a-ENSG00000007129	TlK3bg	Prostate cancer	CEACAM21	Inverse variance weighted	5.72965	3	0.12553
eqtl-a-ENSG00000007168	TlK3bg	Prostate cancer	PAFAH1B1	MR Egger	2.34969	2	0.308867
eqtl-a-ENSG00000007168	TlK3bg	Prostate cancer	PAFAH1B1	Inverse variance weighted	7.61739	3	0.0546178
eqtl-a-ENSG00000007237	TlK3bg	Prostate cancer	GAS7	MR Egger	22.4823	10	0.0128277
eqtl-a-ENSG00000007237	TlK3bg	Prostate cancer	GAS7	Inverse variance weighted	22.4824	11	0.0208913
eqtl-a-ENSG00000007264	TlK3bg	Prostate cancer	MATK	MR Egger	2.42398	4	0.658299
eqtl-a-ENSG00000007264	TlK3bg	Prostate cancer	MATK	Inverse variance weighted	2.75507	5	0.737683
eqtl-a-ENSG00000007312	TlK3bg	Prostate cancer	CD79B	MR Egger	24.784	5	0.000153371
eqtl-a-ENSG00000007312	TlK3bg	Prostate cancer	CD79B	Inverse variance weighted	26.7211	6	0.000163307
eqtl-a-ENSG00000007341	TlK3bg	Prostate cancer	ST7L	MR Egger	0.842448	2	0.656243
eqtl-a-ENSG00000007341	TlK3bg	Prostate cancer	ST7L	Inverse variance weighted	2.56062	3	0.464435
eqtl-a-ENSG00000007516	TlK3bg	Prostate cancer	BAIAP3	MR Egger	13.0428	2	0.00147164
eqtl-a-ENSG00000007516	TlK3bg	Prostate cancer	BAIAP3	Inverse variance weighted	14.2997	3	0.00252431
eqtl-a-ENSG00000007541	TlK3bg	Prostate cancer	PIGQ	MR Egger	0.0549125	1	0.814725
eqtl-a-ENSG00000007541	TlK3bg	Prostate cancer	PIGQ	Inverse variance weighted	0.986262	2	0.610711
eqtl-a-ENSG00000007944	TlK3bg	Prostate cancer	MYLIP	MR Egger	22.2404	5	0.000471269
eqtl-a-ENSG00000007944	TlK3bg	Prostate cancer	MYLIP	Inverse variance weighted	23.5536	6	0.000630771
eqtl-a-ENSG00000007968	TlK3bg	Prostate cancer	E2F2	MR Egger	7.48584	10	0.678919
eqtl-a-ENSG00000007968	TlK3bg	Prostate cancer	E2F2	Inverse variance weighted	7.90249	11	0.722011
eqtl-a-ENSG00000008018	TlK3bg	Prostate cancer	PSMB1	MR Egger	0.320484	1	0.571317
eqtl-a-ENSG00000008018	TlK3bg	Prostate cancer	PSMB1	Inverse variance weighted	0.321647	2	0.851442
eqtl-a-ENSG00000008083	TlK3bg	Prostate cancer	JARID2	MR Egger	5.57445	5	0.349851
eqtl-a-ENSG00000008083	TlK3bg	Prostate cancer	JARID2	Inverse variance weighted	6.57988	6	0.361451
eqtl-a-ENSG00000008256	TlK3bg	Prostate cancer	CYTH3	MR Egger	0.378117	3	0.944725
eqtl-a-ENSG00000008256	TlK3bg	Prostate cancer	CYTH3	Inverse variance weighted	0.617212	4	0.961132
eqtl-a-ENSG00000008283	TlK3bg	Prostate cancer	CYB561	MR Egger	0.0409542	1	0.839626
eqtl-a-ENSG00000008283	TlK3bg	Prostate cancer	CYB561	Inverse variance weighted	3.25895	2	0.196032
eqtl-a-ENSG00000008294	TlK3bg	Prostate cancer	SPAG9	MR Egger	0.737	3	0.864469
eqtl-a-ENSG00000008294	TlK3bg	Prostate cancer	SPAG9	Inverse variance weighted	1.0523	4	0.901764
eqtl-a-ENSG00000008300	TlK3bg	Prostate cancer	CELSR3	MR Egger	2.52036	1	0.112385
eqtl-a-ENSG00000008300	TlK3bg	Prostate cancer	CELSR3	Inverse variance weighted	2.66677	2	0.263584
eqtl-a-ENSG00000008394	TlK3bg	Prostate cancer	MGST1	MR Egger	6.04069	6	0.418647
eqtl-a-ENSG00000008394	TlK3bg	Prostate cancer	MGST1	Inverse variance weighted	6.42302	7	0.491311
eqtl-a-ENSG00000008438	TlK3bg	Prostate cancer	PGLYRP1	MR Egger	3.10625	4	0.540206
eqtl-a-ENSG00000008438	TlK3bg	Prostate cancer	PGLYRP1	Inverse variance weighted	3.24321	5	0.662547
eqtl-a-ENSG00000008441	TlK3bg	Prostate cancer	NFIX	MR Egger	6.71431	1	0.00956423
eqtl-a-ENSG00000008441	TlK3bg	Prostate cancer	NFIX	Inverse variance weighted	6.7341	2	0.0344913
eqtl-a-ENSG00000008513	TlK3bg	Prostate cancer	ST3GAL1	MR Egger	0.778492	3	0.854604
eqtl-a-ENSG00000008513	TlK3bg	Prostate cancer	ST3GAL1	Inverse variance weighted	2.32657	4	0.675936
eqtl-a-ENSG00000008516	TlK3bg	Prostate cancer	MMP25	MR Egger	13.9496	5	0.0159326
eqtl-a-ENSG00000008516	TlK3bg	Prostate cancer	MMP25	Inverse variance weighted	14.1054	6	0.0284806
eqtl-a-ENSG00000008517	TlK3bg	Prostate cancer	IL32	MR Egger	3.73555	2	0.154467
eqtl-a-ENSG00000008517	TlK3bg	Prostate cancer	IL32	Inverse variance weighted	3.79231	3	0.284782
eqtl-a-ENSG00000009335	TlK3bg	Prostate cancer	UBE3C	MR Egger	0.328578	2	0.848497
eqtl-a-ENSG00000009335	TlK3bg	Prostate cancer	UBE3C	Inverse variance weighted	0.457514	3	0.928121
eqtl-a-ENSG00000009790	TlK3bg	Prostate cancer	TRAF3IP3	MR Egger	0.810677	1	0.36792
eqtl-a-ENSG00000009790	TlK3bg	Prostate cancer	TRAF3IP3	Inverse variance weighted	1.14923	2	0.562922
eqtl-a-ENSG00000009830	TlK3bg	Prostate cancer	POMT2	MR Egger	0.313417	1	0.575591
eqtl-a-ENSG00000009830	TlK3bg	Prostate cancer	POMT2	Inverse variance weighted	4.17915	2	0.12374
eqtl-a-ENSG00000010030	TlK3bg	Prostate cancer	ETV7	MR Egger	0.018133	1	0.892882
eqtl-a-ENSG00000010030	TlK3bg	Prostate cancer	ETV7	Inverse variance weighted	2.36019	2	0.30725
eqtl-a-ENSG00000010165	TlK3bg	Prostate cancer	METTL13	MR Egger	0.571954	2	0.75128
eqtl-a-ENSG00000010165	TlK3bg	Prostate cancer	METTL13	Inverse variance weighted	3.85023	3	0.278097
eqtl-a-ENSG00000010219	TlK3bg	Prostate cancer	DYRK4	MR Egger	0.364994	1	0.545746
eqtl-a-ENSG00000010219	TlK3bg	Prostate cancer	DYRK4	Inverse variance weighted	0.49521	2	0.780668
eqtl-a-ENSG00000010270	TlK3bg	Prostate cancer	STARD3NL	MR Egger	1.63091	2	0.442437
eqtl-a-ENSG00000010270	TlK3bg	Prostate cancer	STARD3NL	Inverse variance weighted	4.23274	3	0.237405
eqtl-a-ENSG00000010278	TlK3bg	Prostate cancer	CD9	MR Egger	3.44614	4	0.486115
eqtl-a-ENSG00000010278	TlK3bg	Prostate cancer	CD9	Inverse variance weighted	3.77526	5	0.582206
eqtl-a-ENSG00000010292	TlK3bg	Prostate cancer	NCAPD2	MR Egger	10.1978	2	0.00610338
eqtl-a-ENSG00000010292	TlK3bg	Prostate cancer	NCAPD2	Inverse variance weighted	12.8357	3	0.00500563
eqtl-a-ENSG00000010295	TlK3bg	Prostate cancer	IFFO1	MR Egger	0.904335	1	0.341622
eqtl-a-ENSG00000010295	TlK3bg	Prostate cancer	IFFO1	Inverse variance weighted	0.922993	2	0.63034
eqtl-a-ENSG00000010327	TlK3bg	Prostate cancer	STAB1	MR Egger	3.4623	9	0.943122
eqtl-a-ENSG00000010327	TlK3bg	Prostate cancer	STAB1	Inverse variance weighted	5.29369	10	0.870715
eqtl-a-ENSG00000010539	TlK3bg	Prostate cancer	ZNF200	MR Egger	4.14172	3	0.246562
eqtl-a-ENSG00000010539	TlK3bg	Prostate cancer	ZNF200	Inverse variance weighted	4.39621	4	0.355033
eqtl-a-ENSG00000010610	TlK3bg	Prostate cancer	CD4	MR Egger	2.22477	2	0.328774
eqtl-a-ENSG00000010610	TlK3bg	Prostate cancer	CD4	Inverse variance weighted	3.26814	3	0.352101
eqtl-a-ENSG00000010626	TlK3bg	Prostate cancer	LRRC23	MR Egger	1.15663	1	0.282165
eqtl-a-ENSG00000010626	TlK3bg	Prostate cancer	LRRC23	Inverse variance weighted	2.596	2	0.273078
eqtl-a-ENSG00000010810	TlK3bg	Prostate cancer	FYN	MR Egger	3.13657	1	0.0765549
eqtl-a-ENSG00000010810	TlK3bg	Prostate cancer	FYN	Inverse variance weighted	10.2096	2	0.00606761
eqtl-a-ENSG00000011007	TlK3bg	Prostate cancer	ELOA	MR Egger	1.79668	1	0.180115
eqtl-a-ENSG00000011007	TlK3bg	Prostate cancer	ELOA	Inverse variance weighted	3.08142	2	0.214229
eqtl-a-ENSG00000011021	TlK3bg	Prostate cancer	CLCN6	MR Egger	1.13114	1	0.287533
eqtl-a-ENSG00000011021	TlK3bg	Prostate cancer	CLCN6	Inverse variance weighted	2.47679	2	0.289849
eqtl-a-ENSG00000011105	TlK3bg	Prostate cancer	TSPAN9	MR Egger	30.7271	13	0.00369542
eqtl-a-ENSG00000011105	TlK3bg	Prostate cancer	TSPAN9	Inverse variance weighted	35.5357	14	0.00122407
eqtl-a-ENSG00000011114	TlK3bg	Prostate cancer	BTBD7	MR Egger	0.050215	1	0.82269
eqtl-a-ENSG00000011114	TlK3bg	Prostate cancer	BTBD7	Inverse variance weighted	0.877197	2	0.64494
eqtl-a-ENSG00000011198	TlK3bg	Prostate cancer	ABHD5	MR Egger	4.51241	3	0.211186
eqtl-a-ENSG00000011198	TlK3bg	Prostate cancer	ABHD5	Inverse variance weighted	7.10144	4	0.130624
eqtl-a-ENSG00000011295	TlK3bg	Prostate cancer	TTC19	Inverse variance weighted	0.349088	1	0.55463
eqtl-a-ENSG00000011376	TlK3bg	Prostate cancer	LARS2	MR Egger	0.827817	1	0.362904
eqtl-a-ENSG00000011376	TlK3bg	Prostate cancer	LARS2	Inverse variance weighted	0.948509	2	0.622349
eqtl-a-ENSG00000011405	TlK3bg	Prostate cancer	PIK3C2A	MR Egger	4.27868	1	0.0385933
eqtl-a-ENSG00000011405	TlK3bg	Prostate cancer	PIK3C2A	Inverse variance weighted	4.69159	2	0.0957709
eqtl-a-ENSG00000011422	TlK3bg	Prostate cancer	PLAUR	MR Egger	0.299776	5	0.997647
eqtl-a-ENSG00000011422	TlK3bg	Prostate cancer	PLAUR	Inverse variance weighted	0.346806	6	0.999237
eqtl-a-ENSG00000012061	TlK3bg	Prostate cancer	ERCC1	MR Egger	4.91314	2	0.0857283
eqtl-a-ENSG00000012061	TlK3bg	Prostate cancer	ERCC1	Inverse variance weighted	6.13501	3	0.105223
eqtl-a-ENSG00000012124	TlK3bg	Prostate cancer	CD22	MR Egger	23.7749	5	0.000239834
eqtl-a-ENSG00000012124	TlK3bg	Prostate cancer	CD22	Inverse variance weighted	27.3559	6	0.000124179
eqtl-a-ENSG00000012223	TlK3bg	Prostate cancer	LTF	MR Egger	3.2821	5	0.656583
eqtl-a-ENSG00000012223	TlK3bg	Prostate cancer	LTF	Inverse variance weighted	3.40852	6	0.756098
eqtl-a-ENSG00000012232	TlK3bg	Prostate cancer	EXTL3	MR Egger	7.91476	4	0.0947511
eqtl-a-ENSG00000012232	TlK3bg	Prostate cancer	EXTL3	Inverse variance weighted	8.79364	5	0.117584
eqtl-a-ENSG00000012660	TlK3bg	Prostate cancer	ELOVL5	MR Egger	2.18029	1	0.139788
eqtl-a-ENSG00000012660	TlK3bg	Prostate cancer	ELOVL5	Inverse variance weighted	2.21693	2	0.330065
eqtl-a-ENSG00000012779	TlK3bg	Prostate cancer	ALOX5	MR Egger	4.0964	3	0.251241
eqtl-a-ENSG00000012779	TlK3bg	Prostate cancer	ALOX5	Inverse variance weighted	5.87296	4	0.208839
eqtl-a-ENSG00000012822	TlK3bg	Prostate cancer	CALCOCO1	MR Egger	2.6381	2	0.267389
eqtl-a-ENSG00000012822	TlK3bg	Prostate cancer	CALCOCO1	Inverse variance weighted	2.68646	3	0.442533
eqtl-a-ENSG00000013016	TlK3bg	Prostate cancer	EHD3	MR Egger	0.430485	3	0.933876
eqtl-a-ENSG00000013016	TlK3bg	Prostate cancer	EHD3	Inverse variance weighted	2.20162	4	0.698733
eqtl-a-ENSG00000013288	TlK3bg	Prostate cancer	MAN2B2	MR Egger	0.0109744	1	0.916567
eqtl-a-ENSG00000013288	TlK3bg	Prostate cancer	MAN2B2	Inverse variance weighted	0.754583	2	0.685716
eqtl-a-ENSG00000013306	TlK3bg	Prostate cancer	SLC25A39	MR Egger	16.5088	5	0.00553195
eqtl-a-ENSG00000013306	TlK3bg	Prostate cancer	SLC25A39	Inverse variance weighted	22.9907	6	0.000799608
eqtl-a-ENSG00000013374	TlK3bg	Prostate cancer	NUB1	MR Egger	5.69179	3	0.127607
eqtl-a-ENSG00000013374	TlK3bg	Prostate cancer	NUB1	Inverse variance weighted	14.2864	4	0.00643503
eqtl-a-ENSG00000013523	TlK3bg	Prostate cancer	ANGEL1	MR Egger	0.0252725	1	0.87369
eqtl-a-ENSG00000013523	TlK3bg	Prostate cancer	ANGEL1	Inverse variance weighted	1.27439	2	0.528774
eqtl-a-ENSG00000013561	TlK3bg	Prostate cancer	RNF14	MR Egger	3.40988	1	0.0648072
eqtl-a-ENSG00000013561	TlK3bg	Prostate cancer	RNF14	Inverse variance weighted	9.19383	2	0.0100829
eqtl-a-ENSG00000013573	TlK3bg	Prostate cancer	DDX11	MR Egger	1.84184	4	0.764819
eqtl-a-ENSG00000013573	TlK3bg	Prostate cancer	DDX11	Inverse variance weighted	5.37007	5	0.372404
eqtl-a-ENSG00000013725	TlK3bg	Prostate cancer	CD6	MR Egger	8.98623	5	0.109615
eqtl-a-ENSG00000013725	TlK3bg	Prostate cancer	CD6	Inverse variance weighted	9.22381	6	0.161377
eqtl-a-ENSG00000013810	TlK3bg	Prostate cancer	TACC3	MR Egger	4.3011	2	0.11642
eqtl-a-ENSG00000013810	TlK3bg	Prostate cancer	TACC3	Inverse variance weighted	6.36909	3	0.0949706
eqtl-a-ENSG00000014216	TlK3bg	Prostate cancer	CAPN1	Inverse variance weighted	2.61094	1	0.106129
eqtl-a-ENSG00000014257	TlK3bg	Prostate cancer	ACP3	MR Egger	2.18887	5	0.822443
eqtl-a-ENSG00000014257	TlK3bg	Prostate cancer	ACP3	Inverse variance weighted	7.79161	6	0.253772
eqtl-a-ENSG00000014824	TlK3bg	Prostate cancer	SLC30A9	MR Egger	0.0055174	1	0.940788
eqtl-a-ENSG00000014824	TlK3bg	Prostate cancer	SLC30A9	Inverse variance weighted	3.60763	2	0.164669
eqtl-a-ENSG00000014914	TlK3bg	Prostate cancer	MTMR11	MR Egger	49.2032	16	3.06824e-05
eqtl-a-ENSG00000014914	TlK3bg	Prostate cancer	MTMR11	Inverse variance weighted	49.2663	17	5.48667e-05
eqtl-a-ENSG00000017483	TlK3bg	Prostate cancer	SLC38A5	MR Egger	0.221558	1	0.637855
eqtl-a-ENSG00000017483	TlK3bg	Prostate cancer	SLC38A5	Inverse variance weighted	0.22517	2	0.893521
eqtl-a-ENSG00000017797	TlK3bg	Prostate cancer	RALBP1	MR Egger	10.0806	5	0.0729826
eqtl-a-ENSG00000017797	TlK3bg	Prostate cancer	RALBP1	Inverse variance weighted	10.1224	6	0.119593
eqtl-a-ENSG00000018280	TlK3bg	Prostate cancer	SLC11A1	MR Egger	11.5143	8	0.174227
eqtl-a-ENSG00000018280	TlK3bg	Prostate cancer	SLC11A1	Inverse variance weighted	11.5634	9	0.239058
eqtl-a-ENSG00000018699	TlK3bg	Prostate cancer	TTC27	MR Egger	0.123531	1	0.725236
eqtl-a-ENSG00000018699	TlK3bg	Prostate cancer	TTC27	Inverse variance weighted	1.99483	2	0.368832
eqtl-a-ENSG00000019102	TlK3bg	Prostate cancer	VSIG2	MR Egger	1.55238	2	0.460155
eqtl-a-ENSG00000019102	TlK3bg	Prostate cancer	VSIG2	Inverse variance weighted	2.18954	3	0.534012
eqtl-a-ENSG00000019169	TlK3bg	Prostate cancer	MARCO	MR Egger	16.4533	8	0.0363326
eqtl-a-ENSG00000019169	TlK3bg	Prostate cancer	MARCO	Inverse variance weighted	19.7664	9	0.0194101
eqtl-a-ENSG00000019485	TlK3bg	Prostate cancer	PRDM11	MR Egger	9.51174	1	0.00204162
eqtl-a-ENSG00000019485	TlK3bg	Prostate cancer	PRDM11	Inverse variance weighted	9.78463	2	0.00750404
eqtl-a-ENSG00000019582	TlK3bg	Prostate cancer	CD74	Inverse variance weighted	1.42543	1	0.232512
eqtl-a-ENSG00000019995	TlK3bg	Prostate cancer	ZRANB1	MR Egger	0.625668	2	0.731371
eqtl-a-ENSG00000019995	TlK3bg	Prostate cancer	ZRANB1	Inverse variance weighted	0.923114	3	0.819847
eqtl-a-ENSG00000020922	TlK3bg	Prostate cancer	MRE11	MR Egger	1.51616	3	0.678546
eqtl-a-ENSG00000020922	TlK3bg	Prostate cancer	MRE11	Inverse variance weighted	1.51659	4	0.823699
eqtl-a-ENSG00000021300	TlK3bg	Prostate cancer	PLEKHB1	MR Egger	15.3928	6	0.0174118
eqtl-a-ENSG00000021300	TlK3bg	Prostate cancer	PLEKHB1	Inverse variance weighted	15.4826	7	0.0302877
eqtl-a-ENSG00000021355	TlK3bg	Prostate cancer	SERPINB1	MR Egger	0.768173	3	0.857063
eqtl-a-ENSG00000021355	TlK3bg	Prostate cancer	SERPINB1	Inverse variance weighted	2.40976	4	0.660864
eqtl-a-ENSG00000021488	TlK3bg	Prostate cancer	SLC7A9	MR Egger	0.751748	3	0.86097
eqtl-a-ENSG00000021488	TlK3bg	Prostate cancer	SLC7A9	Inverse variance weighted	0.802307	4	0.938139
eqtl-a-ENSG00000021762	TlK3bg	Prostate cancer	OSBPL5	MR Egger	1.92989	2	0.381005
eqtl-a-ENSG00000021762	TlK3bg	Prostate cancer	OSBPL5	Inverse variance weighted	2.02602	3	0.567023
eqtl-a-ENSG00000022277	TlK3bg	Prostate cancer	RTF2	MR Egger	0.0275282	1	0.868223
eqtl-a-ENSG00000022277	TlK3bg	Prostate cancer	RTF2	Inverse variance weighted	0.318717	2	0.852691
eqtl-a-ENSG00000022556	TlK3bg	Prostate cancer	NLRP2	MR Egger	1.43097	3	0.698292
eqtl-a-ENSG00000022556	TlK3bg	Prostate cancer	NLRP2	Inverse variance weighted	6.72594	4	0.1511
eqtl-a-ENSG00000022567	TlK3bg	Prostate cancer	SLC45A4	MR Egger	7.74286	6	0.257554
eqtl-a-ENSG00000022567	TlK3bg	Prostate cancer	SLC45A4	Inverse variance weighted	9.2831	7	0.232965
eqtl-a-ENSG00000022840	TlK3bg	Prostate cancer	RNF10	MR Egger	15.4946	7	0.0301574
eqtl-a-ENSG00000022840	TlK3bg	Prostate cancer	RNF10	Inverse variance weighted	27.9772	8	0.000478606
eqtl-a-ENSG00000022976	TlK3bg	Prostate cancer	ZNF839	Inverse variance weighted	0.151542	1	0.697067
eqtl-a-ENSG00000023171	TlK3bg	Prostate cancer	GRAMD1B	MR Egger	6.29285	2	0.0430056
eqtl-a-ENSG00000023171	TlK3bg	Prostate cancer	GRAMD1B	Inverse variance weighted	7.50475	3	0.0574365
eqtl-a-ENSG00000023892	TlK3bg	Prostate cancer	DEF6	MR Egger	0.760226	4	0.943699
eqtl-a-ENSG00000023892	TlK3bg	Prostate cancer	DEF6	Inverse variance weighted	1.53729	5	0.908726
eqtl-a-ENSG00000023902	TlK3bg	Prostate cancer	PLEKHO1	MR Egger	4.93423	2	0.0848292
eqtl-a-ENSG00000023902	TlK3bg	Prostate cancer	PLEKHO1	Inverse variance weighted	5.42502	3	0.143193
eqtl-a-ENSG00000024048	TlK3bg	Prostate cancer	UBR2	MR Egger	3.88088	2	0.143641
eqtl-a-ENSG00000024048	TlK3bg	Prostate cancer	UBR2	Inverse variance weighted	4.08983	3	0.251926
eqtl-a-ENSG00000024862	TlK3bg	Prostate cancer	CCDC28A	MR Egger	1.49599	1	0.221289
eqtl-a-ENSG00000024862	TlK3bg	Prostate cancer	CCDC28A	Inverse variance weighted	1.8223	2	0.402062
eqtl-a-ENSG00000025039	TlK3bg	Prostate cancer	RRAGD	MR Egger	0.738833	3	0.864034
eqtl-a-ENSG00000025039	TlK3bg	Prostate cancer	RRAGD	Inverse variance weighted	1.0971	4	0.894732
eqtl-a-ENSG00000025156	TlK3bg	Prostate cancer	HSF2	MR Egger	1.87335	2	0.391928
eqtl-a-ENSG00000025156	TlK3bg	Prostate cancer	HSF2	Inverse variance weighted	2.10088	3	0.551735
eqtl-a-ENSG00000025434	TlK3bg	Prostate cancer	NR1H3	MR Egger	14.3472	6	0.0259895
eqtl-a-ENSG00000025434	TlK3bg	Prostate cancer	NR1H3	Inverse variance weighted	15.1918	7	0.0336178
eqtl-a-ENSG00000025708	TlK3bg	Prostate cancer	TYMP	MR Egger	2.89566	3	0.407993
eqtl-a-ENSG00000025708	TlK3bg	Prostate cancer	TYMP	Inverse variance weighted	3.75676	4	0.439925
eqtl-a-ENSG00000025772	TlK3bg	Prostate cancer	TOMM34	MR Egger	0.255757	1	0.61305
eqtl-a-ENSG00000025772	TlK3bg	Prostate cancer	TOMM34	Inverse variance weighted	0.754074	2	0.685891
eqtl-a-ENSG00000026025	TlK3bg	Prostate cancer	VIM	MR Egger	11.5223	4	0.0212804
eqtl-a-ENSG00000026025	TlK3bg	Prostate cancer	VIM	Inverse variance weighted	13.0181	5	0.02321
eqtl-a-ENSG00000026103	TlK3bg	Prostate cancer	FAS	MR Egger	2.03952	3	0.564244
eqtl-a-ENSG00000026103	TlK3bg	Prostate cancer	FAS	Inverse variance weighted	2.18283	4	0.702174
eqtl-a-ENSG00000026297	TlK3bg	Prostate cancer	RNASET2	MR Egger	1.69784	2	0.427877
eqtl-a-ENSG00000026297	TlK3bg	Prostate cancer	RNASET2	Inverse variance weighted	22.0805	3	6.27616e-05
eqtl-a-ENSG00000026508	TlK3bg	Prostate cancer	CD44	MR Egger	0.0749577	2	0.963215
eqtl-a-ENSG00000026508	TlK3bg	Prostate cancer	CD44	Inverse variance weighted	1.26195	3	0.738188
eqtl-a-ENSG00000026652	TlK3bg	Prostate cancer	AGPAT4	MR Egger	2.84124	3	0.416757
eqtl-a-ENSG00000026652	TlK3bg	Prostate cancer	AGPAT4	Inverse variance weighted	2.85834	4	0.581804
eqtl-a-ENSG00000026950	TlK3bg	Prostate cancer	BTN3A1	MR Egger	0.00696905	1	0.933469
eqtl-a-ENSG00000026950	TlK3bg	Prostate cancer	BTN3A1	Inverse variance weighted	0.052148	2	0.974263
eqtl-a-ENSG00000027075	TlK3bg	Prostate cancer	PRKCH	MR Egger	0.140403	1	0.707881
eqtl-a-ENSG00000027075	TlK3bg	Prostate cancer	PRKCH	Inverse variance weighted	0.140512	2	0.932155
eqtl-a-ENSG00000027697	TlK3bg	Prostate cancer	IFNGR1	MR Egger	0.824695	2	0.662094
eqtl-a-ENSG00000027697	TlK3bg	Prostate cancer	IFNGR1	Inverse variance weighted	4.54641	3	0.208188
eqtl-a-ENSG00000027847	TlK3bg	Prostate cancer	B4GALT7	MR Egger	5.61034	1	0.0178548
eqtl-a-ENSG00000027847	TlK3bg	Prostate cancer	B4GALT7	Inverse variance weighted	7.98231	2	0.0184783
eqtl-a-ENSG00000028137	TlK3bg	Prostate cancer	TNFRSF1B	MR Egger	6.57644	2	0.0373202
eqtl-a-ENSG00000028137	TlK3bg	Prostate cancer	TNFRSF1B	Inverse variance weighted	6.92869	3	0.0742056
eqtl-a-ENSG00000029534	TlK3bg	Prostate cancer	ANK1	MR Egger	3.71548	2	0.156025
eqtl-a-ENSG00000029534	TlK3bg	Prostate cancer	ANK1	Inverse variance weighted	4.42535	3	0.219046
eqtl-a-ENSG00000029639	TlK3bg	Prostate cancer	TFB1M	MR Egger	0.036723	1	0.84803
eqtl-a-ENSG00000029639	TlK3bg	Prostate cancer	TFB1M	Inverse variance weighted	4.97513	2	0.083112
eqtl-a-ENSG00000029725	TlK3bg	Prostate cancer	RABEP1	MR Egger	9.58916	5	0.0877492
eqtl-a-ENSG00000029725	TlK3bg	Prostate cancer	RABEP1	Inverse variance weighted	10.9432	6	0.0901474
eqtl-a-ENSG00000030110	TlK3bg	Prostate cancer	BAK1	MR Egger	0.729922	2	0.694224
eqtl-a-ENSG00000030110	TlK3bg	Prostate cancer	BAK1	Inverse variance weighted	4.35029	3	0.226039
eqtl-a-ENSG00000030582	TlK3bg	Prostate cancer	GRN	MR Egger	6.60019	3	0.0857938
eqtl-a-ENSG00000030582	TlK3bg	Prostate cancer	GRN	Inverse variance weighted	7.17226	4	0.127061
eqtl-a-ENSG00000031081	TlK3bg	Prostate cancer	ARHGAP31	MR Egger	1.71339	1	0.190546
eqtl-a-ENSG00000031081	TlK3bg	Prostate cancer	ARHGAP31	Inverse variance weighted	2.17857	2	0.336457
eqtl-a-ENSG00000031691	TlK3bg	Prostate cancer	CENPQ	MR Egger	1.88618	1	0.169634
eqtl-a-ENSG00000031691	TlK3bg	Prostate cancer	CENPQ	Inverse variance weighted	2.78791	2	0.248093
eqtl-a-ENSG00000032742	TlK3bg	Prostate cancer	IFT88	MR Egger	4.02436	1	0.0448477
eqtl-a-ENSG00000032742	TlK3bg	Prostate cancer	IFT88	Inverse variance weighted	6.76803	2	0.033911
eqtl-a-ENSG00000033122	TlK3bg	Prostate cancer	LRRC7	MR Egger	1.56298	1	0.211229
eqtl-a-ENSG00000033122	TlK3bg	Prostate cancer	LRRC7	Inverse variance weighted	3.52888	2	0.171282
eqtl-a-ENSG00000033627	TlK3bg	Prostate cancer	ATP6V0A1	MR Egger	14.7446	2	0.000628421
eqtl-a-ENSG00000033627	TlK3bg	Prostate cancer	ATP6V0A1	Inverse variance weighted	15.1523	3	0.00169098
eqtl-a-ENSG00000033800	TlK3bg	Prostate cancer	PIAS1	MR Egger	8.00613	1	0.00466191
eqtl-a-ENSG00000033800	TlK3bg	Prostate cancer	PIAS1	Inverse variance weighted	14.4733	2	0.000719714
eqtl-a-ENSG00000034053	TlK3bg	Prostate cancer	APBA2	MR Egger	5.21384	2	0.0737615
eqtl-a-ENSG00000034053	TlK3bg	Prostate cancer	APBA2	Inverse variance weighted	8.79694	3	0.0321161
eqtl-a-ENSG00000034152	TlK3bg	Prostate cancer	MAP2K3	MR Egger	9.81378	8	0.27834
eqtl-a-ENSG00000034152	TlK3bg	Prostate cancer	MAP2K3	Inverse variance weighted	10.3994	9	0.31913
eqtl-a-ENSG00000035115	TlK3bg	Prostate cancer	SH3YL1	MR Egger	3.10064	3	0.376367
eqtl-a-ENSG00000035115	TlK3bg	Prostate cancer	SH3YL1	Inverse variance weighted	3.10133	4	0.541013
eqtl-a-ENSG00000035403	TlK3bg	Prostate cancer	VCL	MR Egger	19.8234	12	0.0705012
eqtl-a-ENSG00000035403	TlK3bg	Prostate cancer	VCL	Inverse variance weighted	21.0457	13	0.0720306
eqtl-a-ENSG00000035664	TlK3bg	Prostate cancer	DAPK2	MR Egger	1.23319	2	0.539779
eqtl-a-ENSG00000035664	TlK3bg	Prostate cancer	DAPK2	Inverse variance weighted	9.60053	3	0.0222856
eqtl-a-ENSG00000035681	TlK3bg	Prostate cancer	NSMAF	Inverse variance weighted	0.0166574	1	0.897307
eqtl-a-ENSG00000035687	TlK3bg	Prostate cancer	ADSS2	MR Egger	2.76806	2	0.250567
eqtl-a-ENSG00000035687	TlK3bg	Prostate cancer	ADSS2	Inverse variance weighted	2.81412	3	0.421182
eqtl-a-ENSG00000035720	TlK3bg	Prostate cancer	STAP1	MR Egger	16.5457	4	0.00236792
eqtl-a-ENSG00000035720	TlK3bg	Prostate cancer	STAP1	Inverse variance weighted	17.248	5	0.00405275
eqtl-a-ENSG00000035862	TlK3bg	Prostate cancer	TIMP2	MR Egger	16.0022	3	0.00113279
eqtl-a-ENSG00000035862	TlK3bg	Prostate cancer	TIMP2	Inverse variance weighted	19.9458	4	0.000511848
eqtl-a-ENSG00000036448	TlK3bg	Prostate cancer	MYOM2	MR Egger	3.58595	7	0.82604
eqtl-a-ENSG00000036448	TlK3bg	Prostate cancer	MYOM2	Inverse variance weighted	4.59531	8	0.799824
eqtl-a-ENSG00000036565	TlK3bg	Prostate cancer	SLC18A1	MR Egger	1.26749	1	0.260238
eqtl-a-ENSG00000036565	TlK3bg	Prostate cancer	SLC18A1	Inverse variance weighted	1.73581	2	0.419831
eqtl-a-ENSG00000037474	TlK3bg	Prostate cancer	NSUN2	MR Egger	1.93777	5	0.857686
eqtl-a-ENSG00000037474	TlK3bg	Prostate cancer	NSUN2	Inverse variance weighted	4.04063	6	0.671178
eqtl-a-ENSG00000037757	TlK3bg	Prostate cancer	MRI1	Inverse variance weighted	0.642592	1	0.422774
eqtl-a-ENSG00000038002	TlK3bg	Prostate cancer	AGA	MR Egger	2.59538	3	0.458299
eqtl-a-ENSG00000038002	TlK3bg	Prostate cancer	AGA	Inverse variance weighted	2.67642	4	0.613347
eqtl-a-ENSG00000038427	TlK3bg	Prostate cancer	VCAN	MR Egger	10.4019	7	0.166917
eqtl-a-ENSG00000038427	TlK3bg	Prostate cancer	VCAN	Inverse variance weighted	10.522	8	0.230278
eqtl-a-ENSG00000038945	TlK3bg	Prostate cancer	MSR1	MR Egger	1.25105	2	0.53498
eqtl-a-ENSG00000038945	TlK3bg	Prostate cancer	MSR1	Inverse variance weighted	2.28503	3	0.515395
eqtl-a-ENSG00000039068	TlK3bg	Prostate cancer	CDH1	MR Egger	0.0846258	1	0.771124
eqtl-a-ENSG00000039068	TlK3bg	Prostate cancer	CDH1	Inverse variance weighted	0.457361	2	0.795583
eqtl-a-ENSG00000039523	TlK3bg	Prostate cancer	RIPOR1	MR Egger	1.04288	1	0.307153
eqtl-a-ENSG00000039523	TlK3bg	Prostate cancer	RIPOR1	Inverse variance weighted	1.51132	2	0.4697
eqtl-a-ENSG00000039560	TlK3bg	Prostate cancer	RAI14	MR Egger	3.49874	1	0.0614155
eqtl-a-ENSG00000039560	TlK3bg	Prostate cancer	RAI14	Inverse variance weighted	3.86967	2	0.144448
eqtl-a-ENSG00000039650	TlK3bg	Prostate cancer	PNKP	MR Egger	1.49931	2	0.47253
eqtl-a-ENSG00000039650	TlK3bg	Prostate cancer	PNKP	Inverse variance weighted	4.44248	3	0.217478
eqtl-a-ENSG00000040275	TlK3bg	Prostate cancer	SPDL1	MR Egger	0.00314404	1	0.955285
eqtl-a-ENSG00000040275	TlK3bg	Prostate cancer	SPDL1	Inverse variance weighted	1.19653	2	0.549765
eqtl-a-ENSG00000040633	TlK3bg	Prostate cancer	PHF23	MR Egger	0.690304	1	0.406061
eqtl-a-ENSG00000040633	TlK3bg	Prostate cancer	PHF23	Inverse variance weighted	1.08761	2	0.580535
eqtl-a-ENSG00000041353	TlK3bg	Prostate cancer	RAB27B	MR Egger	11.514	8	0.174238
eqtl-a-ENSG00000041353	TlK3bg	Prostate cancer	RAB27B	Inverse variance weighted	11.9487	9	0.216216
eqtl-a-ENSG00000041515	TlK3bg	Prostate cancer	MYO16	MR Egger	0.0722509	1	0.788087
eqtl-a-ENSG00000041515	TlK3bg	Prostate cancer	MYO16	Inverse variance weighted	0.0881479	2	0.956883
eqtl-a-ENSG00000041802	TlK3bg	Prostate cancer	LSG1	MR Egger	1.2009	1	0.273142
eqtl-a-ENSG00000041802	TlK3bg	Prostate cancer	LSG1	Inverse variance weighted	1.50718	2	0.470675
eqtl-a-ENSG00000042317	TlK3bg	Prostate cancer	SPATA7	Inverse variance weighted	6.08867	1	0.0136052
eqtl-a-ENSG00000042445	TlK3bg	Prostate cancer	RETSAT	MR Egger	4.52016	1	0.0334976
eqtl-a-ENSG00000042445	TlK3bg	Prostate cancer	RETSAT	Inverse variance weighted	20.8299	2	2.99806e-05
eqtl-a-ENSG00000042493	TlK3bg	Prostate cancer	CAPG	MR Egger	2.94939	2	0.228849
eqtl-a-ENSG00000042493	TlK3bg	Prostate cancer	CAPG	Inverse variance weighted	25.758	3	1.07177e-05
eqtl-a-ENSG00000042753	TlK3bg	Prostate cancer	AP2S1	Inverse variance weighted	7.95537	1	0.00479448
eqtl-a-ENSG00000042832	TlK3bg	Prostate cancer	TG	MR Egger	0.739267	1	0.389896
eqtl-a-ENSG00000042832	TlK3bg	Prostate cancer	TG	Inverse variance weighted	2.9497	2	0.228813
eqtl-a-ENSG00000042980	TlK3bg	Prostate cancer	ADAM28	MR Egger	0.91632	2	0.632446
eqtl-a-ENSG00000042980	TlK3bg	Prostate cancer	ADAM28	Inverse variance weighted	9.58112	3	0.0224839
eqtl-a-ENSG00000043462	TlK3bg	Prostate cancer	LCP2	MR Egger	2.5048	1	0.1135
eqtl-a-ENSG00000043462	TlK3bg	Prostate cancer	LCP2	Inverse variance weighted	3.52117	2	0.171944
eqtl-a-ENSG00000043514	TlK3bg	Prostate cancer	TRIT1	MR Egger	0.000145404	1	0.990379
eqtl-a-ENSG00000043514	TlK3bg	Prostate cancer	TRIT1	Inverse variance weighted	0.40807	2	0.815434
eqtl-a-ENSG00000044115	TlK3bg	Prostate cancer	CTNNA1	MR Egger	2.81833	5	0.72797
eqtl-a-ENSG00000044115	TlK3bg	Prostate cancer	CTNNA1	Inverse variance weighted	2.82242	6	0.830782
eqtl-a-ENSG00000044574	TlK3bg	Prostate cancer	HSPA5	MR Egger	1.01904	2	0.600785
eqtl-a-ENSG00000044574	TlK3bg	Prostate cancer	HSPA5	Inverse variance weighted	3.37737	3	0.337019
eqtl-a-ENSG00000047056	TlK3bg	Prostate cancer	WDR37	MR Egger	2.94379	2	0.22949
eqtl-a-ENSG00000047056	TlK3bg	Prostate cancer	WDR37	Inverse variance weighted	3.49565	3	0.321327
eqtl-a-ENSG00000047188	TlK3bg	Prostate cancer	YTHDC2	MR Egger	0.340705	2	0.843368
eqtl-a-ENSG00000047188	TlK3bg	Prostate cancer	YTHDC2	Inverse variance weighted	0.363	3	0.947775
eqtl-a-ENSG00000047365	TlK3bg	Prostate cancer	ARAP2	MR Egger	0.757392	2	0.684754
eqtl-a-ENSG00000047365	TlK3bg	Prostate cancer	ARAP2	Inverse variance weighted	13.1346	3	0.00435437
eqtl-a-ENSG00000047410	TlK3bg	Prostate cancer	TPR	MR Egger	0.000530479	1	0.981625
eqtl-a-ENSG00000047410	TlK3bg	Prostate cancer	TPR	Inverse variance weighted	0.000893022	2	0.999554
eqtl-a-ENSG00000047579	TlK3bg	Prostate cancer	DTNBP1	MR Egger	0.128536	1	0.719954
eqtl-a-ENSG00000047579	TlK3bg	Prostate cancer	DTNBP1	Inverse variance weighted	0.334186	2	0.846121
eqtl-a-ENSG00000047597	TlK3bg	Prostate cancer	XK	MR Egger	2.12109	1	0.145283
eqtl-a-ENSG00000047597	TlK3bg	Prostate cancer	XK	Inverse variance weighted	2.27271	2	0.320987
eqtl-a-ENSG00000047617	TlK3bg	Prostate cancer	ANO2	MR Egger	0.00123101	1	0.972011
eqtl-a-ENSG00000047617	TlK3bg	Prostate cancer	ANO2	Inverse variance weighted	0.00904714	2	0.995487
eqtl-a-ENSG00000047644	TlK3bg	Prostate cancer	WWC3	MR Egger	5.96758	3	0.113198
eqtl-a-ENSG00000047644	TlK3bg	Prostate cancer	WWC3	Inverse variance weighted	6.2701	4	0.179865
eqtl-a-ENSG00000048162	TlK3bg	Prostate cancer	NOP16	MR Egger	1.04321	1	0.307076
eqtl-a-ENSG00000048162	TlK3bg	Prostate cancer	NOP16	Inverse variance weighted	2.1314	2	0.344487
eqtl-a-ENSG00000048392	TlK3bg	Prostate cancer	RRM2B	MR Egger	3.12222	1	0.0772316
eqtl-a-ENSG00000048392	TlK3bg	Prostate cancer	RRM2B	Inverse variance weighted	3.36398	2	0.186004
eqtl-a-ENSG00000048462	TlK3bg	Prostate cancer	TNFRSF17	MR Egger	7.71537	1	0.00547527
eqtl-a-ENSG00000048462	TlK3bg	Prostate cancer	TNFRSF17	Inverse variance weighted	17.1298	2	0.000190682
eqtl-a-ENSG00000048471	TlK3bg	Prostate cancer	SNX29	MR Egger	5.69113	4	0.223433
eqtl-a-ENSG00000048471	TlK3bg	Prostate cancer	SNX29	Inverse variance weighted	5.99817	5	0.306397
eqtl-a-ENSG00000049089	TlK3bg	Prostate cancer	COL9A2	MR Egger	3.72664	1	0.0535509
eqtl-a-ENSG00000049089	TlK3bg	Prostate cancer	COL9A2	Inverse variance weighted	5.28932	2	0.0710295
eqtl-a-ENSG00000049239	TlK3bg	Prostate cancer	H6PD	MR Egger	9.49059	3	0.0234317
eqtl-a-ENSG00000049239	TlK3bg	Prostate cancer	H6PD	Inverse variance weighted	10.3135	4	0.0354646
eqtl-a-ENSG00000049245	TlK3bg	Prostate cancer	VAMP3	MR Egger	0.818105	1	0.365735
eqtl-a-ENSG00000049245	TlK3bg	Prostate cancer	VAMP3	Inverse variance weighted	1.67123	2	0.433608
eqtl-a-ENSG00000049246	TlK3bg	Prostate cancer	PER3	MR Egger	5.23308	3	0.155504
eqtl-a-ENSG00000049246	TlK3bg	Prostate cancer	PER3	Inverse variance weighted	7.60285	4	0.107259
eqtl-a-ENSG00000049247	TlK3bg	Prostate cancer	UTS2	MR Egger	0.0036785	1	0.951637
eqtl-a-ENSG00000049247	TlK3bg	Prostate cancer	UTS2	Inverse variance weighted	0.176036	2	0.915744
eqtl-a-ENSG00000049249	TlK3bg	Prostate cancer	TNFRSF9	MR Egger	3.36292	4	0.499025
eqtl-a-ENSG00000049249	TlK3bg	Prostate cancer	TNFRSF9	Inverse variance weighted	3.63428	5	0.603173
eqtl-a-ENSG00000049323	TlK3bg	Prostate cancer	LTBP1	MR Egger	2.84778	1	0.0915001
eqtl-a-ENSG00000049323	TlK3bg	Prostate cancer	LTBP1	Inverse variance weighted	2.92137	2	0.232077
eqtl-a-ENSG00000050165	TlK3bg	Prostate cancer	DKK3	MR Egger	2.53712	5	0.770894
eqtl-a-ENSG00000050165	TlK3bg	Prostate cancer	DKK3	Inverse variance weighted	3.80922	6	0.702476
eqtl-a-ENSG00000050344	TlK3bg	Prostate cancer	NFE2L3	MR Egger	0.325033	1	0.568598
eqtl-a-ENSG00000050344	TlK3bg	Prostate cancer	NFE2L3	Inverse variance weighted	2.4622	2	0.291972
eqtl-a-ENSG00000050405	TlK3bg	Prostate cancer	LIMA1	MR Egger	0.312337	1	0.576249
eqtl-a-ENSG00000050405	TlK3bg	Prostate cancer	LIMA1	Inverse variance weighted	1.07067	2	0.585474
eqtl-a-ENSG00000050426	TlK3bg	Prostate cancer	LETMD1	MR Egger	15.2421	1	9.4572e-05
eqtl-a-ENSG00000050426	TlK3bg	Prostate cancer	LETMD1	Inverse variance weighted	15.6218	2	0.000405301
eqtl-a-ENSG00000050767	TlK3bg	Prostate cancer	COL23A1	MR Egger	3.50817	1	0.061067
eqtl-a-ENSG00000050767	TlK3bg	Prostate cancer	COL23A1	Inverse variance weighted	3.57727	2	0.167188
eqtl-a-ENSG00000051009	TlK3bg	Prostate cancer	FHIP1B	MR Egger	8.8183	3	0.0318069
eqtl-a-ENSG00000051009	TlK3bg	Prostate cancer	FHIP1B	Inverse variance weighted	10.811	4	0.0287725
eqtl-a-ENSG00000051108	TlK3bg	Prostate cancer	HERPUD1	MR Egger	1.20312	2	0.547957
eqtl-a-ENSG00000051108	TlK3bg	Prostate cancer	HERPUD1	Inverse variance weighted	3.60959	3	0.306824
eqtl-a-ENSG00000051382	TlK3bg	Prostate cancer	PIK3CB	Inverse variance weighted	3.11756	1	0.0774526
eqtl-a-ENSG00000051523	TlK3bg	Prostate cancer	CYBA	MR Egger	0.323452	1	0.569541
eqtl-a-ENSG00000051523	TlK3bg	Prostate cancer	CYBA	Inverse variance weighted	2.49164	2	0.287705
eqtl-a-ENSG00000051620	TlK3bg	Prostate cancer	HEBP2	MR Egger	0.0712742	1	0.78949
eqtl-a-ENSG00000051620	TlK3bg	Prostate cancer	HEBP2	Inverse variance weighted	0.677014	2	0.712834
eqtl-a-ENSG00000052126	TlK3bg	Prostate cancer	PLEKHA5	MR Egger	0.667812	2	0.716121
eqtl-a-ENSG00000052126	TlK3bg	Prostate cancer	PLEKHA5	Inverse variance weighted	0.750337	3	0.861305
eqtl-a-ENSG00000052749	TlK3bg	Prostate cancer	RRP12	MR Egger	21.3689	7	0.00326089
eqtl-a-ENSG00000052749	TlK3bg	Prostate cancer	RRP12	Inverse variance weighted	21.6976	8	0.00550794
eqtl-a-ENSG00000053254	TlK3bg	Prostate cancer	FOXN3	MR Egger	3.98532	1	0.0458985
eqtl-a-ENSG00000053254	TlK3bg	Prostate cancer	FOXN3	Inverse variance weighted	3.98591	2	0.136292
eqtl-a-ENSG00000053371	TlK3bg	Prostate cancer	AKR7A2	MR Egger	3.33638	2	0.188588
eqtl-a-ENSG00000053371	TlK3bg	Prostate cancer	AKR7A2	Inverse variance weighted	3.34212	3	0.341823
eqtl-a-ENSG00000053900	TlK3bg	Prostate cancer	ANAPC4	MR Egger	1.87639	3	0.598454
eqtl-a-ENSG00000053900	TlK3bg	Prostate cancer	ANAPC4	Inverse variance weighted	2.12925	4	0.712
eqtl-a-ENSG00000054148	TlK3bg	Prostate cancer	PHPT1	MR Egger	2.24214	1	0.134295
eqtl-a-ENSG00000054148	TlK3bg	Prostate cancer	PHPT1	Inverse variance weighted	4.49529	2	0.105648
eqtl-a-ENSG00000054179	TlK3bg	Prostate cancer	ENTPD2	MR Egger	0.000368438	1	0.984686
eqtl-a-ENSG00000054179	TlK3bg	Prostate cancer	ENTPD2	Inverse variance weighted	0.689447	2	0.708416
eqtl-a-ENSG00000054219	TlK3bg	Prostate cancer	LY75	MR Egger	6.15646	2	0.0460407
eqtl-a-ENSG00000054219	TlK3bg	Prostate cancer	LY75	Inverse variance weighted	6.89897	3	0.0751886
eqtl-a-ENSG00000054277	TlK3bg	Prostate cancer	OPN3	MR Egger	3.90842	2	0.141677
eqtl-a-ENSG00000054277	TlK3bg	Prostate cancer	OPN3	Inverse variance weighted	5.42593	3	0.143137
eqtl-a-ENSG00000054282	TlK3bg	Prostate cancer	SDCCAG8	MR Egger	0.158833	1	0.690233
eqtl-a-ENSG00000054282	TlK3bg	Prostate cancer	SDCCAG8	Inverse variance weighted	1.88865	2	0.388942
eqtl-a-ENSG00000054356	TlK3bg	Prostate cancer	PTPRN	MR Egger	1.39054	3	0.707753
eqtl-a-ENSG00000054356	TlK3bg	Prostate cancer	PTPRN	Inverse variance weighted	3.20627	4	0.523919
eqtl-a-ENSG00000054523	TlK3bg	Prostate cancer	KIF1B	MR Egger	22.6335	8	0.00386803
eqtl-a-ENSG00000054523	TlK3bg	Prostate cancer	KIF1B	Inverse variance weighted	22.6357	9	0.00706842
eqtl-a-ENSG00000054654	TlK3bg	Prostate cancer	SYNE2	MR Egger	6.3699	3	0.094937
eqtl-a-ENSG00000054654	TlK3bg	Prostate cancer	SYNE2	Inverse variance weighted	10.6829	4	0.0303685
eqtl-a-ENSG00000054793	TlK3bg	Prostate cancer	ATP9A	MR Egger	13.8484	6	0.0313766
eqtl-a-ENSG00000054793	TlK3bg	Prostate cancer	ATP9A	Inverse variance weighted	14.0234	7	0.0507674
eqtl-a-ENSG00000054967	TlK3bg	Prostate cancer	RELT	MR Egger	4.49942	1	0.0339064
eqtl-a-ENSG00000054967	TlK3bg	Prostate cancer	RELT	Inverse variance weighted	4.51218	2	0.104759
eqtl-a-ENSG00000054983	TlK3bg	Prostate cancer	GALC	MR Egger	0.141893	1	0.706407
eqtl-a-ENSG00000054983	TlK3bg	Prostate cancer	GALC	Inverse variance weighted	0.27545	2	0.871338
eqtl-a-ENSG00000055118	TlK3bg	Prostate cancer	KCNH2	MR Egger	4.87044	3	0.181534
eqtl-a-ENSG00000055118	TlK3bg	Prostate cancer	KCNH2	Inverse variance weighted	5.1026	4	0.276931
eqtl-a-ENSG00000055163	TlK3bg	Prostate cancer	CYFIP2	MR Egger	2.41563	5	0.789144
eqtl-a-ENSG00000055163	TlK3bg	Prostate cancer	CYFIP2	Inverse variance weighted	4.43262	6	0.618344
eqtl-a-ENSG00000055211	TlK3bg	Prostate cancer	GINM1	MR Egger	1.77977	1	0.182177
eqtl-a-ENSG00000055211	TlK3bg	Prostate cancer	GINM1	Inverse variance weighted	2.43597	2	0.295825
eqtl-a-ENSG00000055332	TlK3bg	Prostate cancer	EIF2AK2	MR Egger	28.7187	7	0.000162809
eqtl-a-ENSG00000055332	TlK3bg	Prostate cancer	EIF2AK2	Inverse variance weighted	35.6226	8	2.05852e-05
eqtl-a-ENSG00000055483	TlK3bg	Prostate cancer	USP36	MR Egger	0.890418	3	0.827739
eqtl-a-ENSG00000055483	TlK3bg	Prostate cancer	USP36	Inverse variance weighted	0.905917	4	0.92371
eqtl-a-ENSG00000055732	TlK3bg	Prostate cancer	MCOLN3	MR Egger	9.84276	2	0.00728905
eqtl-a-ENSG00000055732	TlK3bg	Prostate cancer	MCOLN3	Inverse variance weighted	19.9953	3	0.000170121
eqtl-a-ENSG00000055950	TlK3bg	Prostate cancer	MRPL43	MR Egger	0.50612	2	0.776421
eqtl-a-ENSG00000055950	TlK3bg	Prostate cancer	MRPL43	Inverse variance weighted	0.547468	3	0.908346
eqtl-a-ENSG00000055955	TlK3bg	Prostate cancer	ITIH4	MR Egger	2.72717	3	0.43563
eqtl-a-ENSG00000055955	TlK3bg	Prostate cancer	ITIH4	Inverse variance weighted	3.40054	4	0.493161
eqtl-a-ENSG00000056558	TlK3bg	Prostate cancer	TRAF1	MR Egger	0.10737	1	0.743158
eqtl-a-ENSG00000056558	TlK3bg	Prostate cancer	TRAF1	Inverse variance weighted	0.11417	2	0.944514
eqtl-a-ENSG00000056736	TlK3bg	Prostate cancer	IL17RB	MR Egger	0.487629	1	0.484987
eqtl-a-ENSG00000056736	TlK3bg	Prostate cancer	IL17RB	Inverse variance weighted	0.557168	2	0.756855
eqtl-a-ENSG00000057019	TlK3bg	Prostate cancer	DCBLD2	MR Egger	4.74759	3	0.191241
eqtl-a-ENSG00000057019	TlK3bg	Prostate cancer	DCBLD2	Inverse variance weighted	5.26728	4	0.260956
eqtl-a-ENSG00000057252	TlK3bg	Prostate cancer	SOAT1	MR Egger	1.4828	3	0.686245
eqtl-a-ENSG00000057252	TlK3bg	Prostate cancer	SOAT1	Inverse variance weighted	2.50018	4	0.644604
eqtl-a-ENSG00000057608	TlK3bg	Prostate cancer	GDI2	MR Egger	5.98306	2	0.0502106
eqtl-a-ENSG00000057608	TlK3bg	Prostate cancer	GDI2	Inverse variance weighted	17.2909	3	0.000615764
eqtl-a-ENSG00000057704	TlK3bg	Prostate cancer	TMCC3	MR Egger	2.78798	2	0.248084
eqtl-a-ENSG00000057704	TlK3bg	Prostate cancer	TMCC3	Inverse variance weighted	3.84501	3	0.278694
eqtl-a-ENSG00000057757	TlK3bg	Prostate cancer	PITHD1	MR Egger	2.50084	4	0.644486
eqtl-a-ENSG00000057757	TlK3bg	Prostate cancer	PITHD1	Inverse variance weighted	3.24472	5	0.662315
eqtl-a-ENSG00000058668	TlK3bg	Prostate cancer	ATP2B4	Inverse variance weighted	0.725695	1	0.394282
eqtl-a-ENSG00000058799	TlK3bg	Prostate cancer	YIPF1	MR Egger	1.24672	1	0.26418
eqtl-a-ENSG00000058799	TlK3bg	Prostate cancer	YIPF1	Inverse variance weighted	5.82417	2	0.0543622
eqtl-a-ENSG00000058866	TlK3bg	Prostate cancer	DGKG	MR Egger	0.396027	1	0.529148
eqtl-a-ENSG00000058866	TlK3bg	Prostate cancer	DGKG	Inverse variance weighted	2.38283	2	0.303792
eqtl-a-ENSG00000059122	TlK3bg	Prostate cancer	FLYWCH1	MR Egger	0.278025	1	0.597999
eqtl-a-ENSG00000059122	TlK3bg	Prostate cancer	FLYWCH1	Inverse variance weighted	11.321	2	0.00348086
eqtl-a-ENSG00000059377	TlK3bg	Prostate cancer	TBXAS1	MR Egger	3.33492	4	0.503419
eqtl-a-ENSG00000059377	TlK3bg	Prostate cancer	TBXAS1	Inverse variance weighted	8.39331	5	0.13585
eqtl-a-ENSG00000059588	TlK3bg	Prostate cancer	TARBP1	MR Egger	0.484777	1	0.486266
eqtl-a-ENSG00000059588	TlK3bg	Prostate cancer	TARBP1	Inverse variance weighted	1.05374	2	0.59045
eqtl-a-ENSG00000059691	TlK3bg	Prostate cancer	GATB	MR Egger	1.01888	2	0.600831
eqtl-a-ENSG00000059691	TlK3bg	Prostate cancer	GATB	Inverse variance weighted	1.36388	3	0.714023
eqtl-a-ENSG00000059728	TlK3bg	Prostate cancer	MXD1	MR Egger	0.218697	1	0.640035
eqtl-a-ENSG00000059728	TlK3bg	Prostate cancer	MXD1	Inverse variance weighted	0.76894	2	0.680811
eqtl-a-ENSG00000059804	TlK3bg	Prostate cancer	SLC2A3	MR Egger	2.68508	2	0.261182
eqtl-a-ENSG00000059804	TlK3bg	Prostate cancer	SLC2A3	Inverse variance weighted	2.7078	3	0.438903
eqtl-a-ENSG00000060138	TlK3bg	Prostate cancer	YBX3	MR Egger	1.97017	5	0.853257
eqtl-a-ENSG00000060138	TlK3bg	Prostate cancer	YBX3	Inverse variance weighted	3.95289	6	0.683051
eqtl-a-ENSG00000060558	TlK3bg	Prostate cancer	GNA15	MR Egger	0.00177187	1	0.966424
eqtl-a-ENSG00000060558	TlK3bg	Prostate cancer	GNA15	Inverse variance weighted	1.24359	2	0.53698
eqtl-a-ENSG00000060709	TlK3bg	Prostate cancer	RIMBP2	MR Egger	0.040054	1	0.841375
eqtl-a-ENSG00000060709	TlK3bg	Prostate cancer	RIMBP2	Inverse variance weighted	0.613736	2	0.735748
eqtl-a-ENSG00000060749	TlK3bg	Prostate cancer	QSER1	MR Egger	0.0996158	1	0.752291
eqtl-a-ENSG00000060749	TlK3bg	Prostate cancer	QSER1	Inverse variance weighted	1.20815	2	0.54658
eqtl-a-ENSG00000060762	TlK3bg	Prostate cancer	MPC1	MR Egger	4.33271	2	0.114595
eqtl-a-ENSG00000060762	TlK3bg	Prostate cancer	MPC1	Inverse variance weighted	4.49667	3	0.212588
eqtl-a-ENSG00000060982	TlK3bg	Prostate cancer	BCAT1	MR Egger	4.96278	6	0.548596
eqtl-a-ENSG00000060982	TlK3bg	Prostate cancer	BCAT1	Inverse variance weighted	6.99078	7	0.42984
eqtl-a-ENSG00000061273	TlK3bg	Prostate cancer	HDAC7	MR Egger	2.22191	3	0.527645
eqtl-a-ENSG00000061273	TlK3bg	Prostate cancer	HDAC7	Inverse variance weighted	3.29881	4	0.509121
eqtl-a-ENSG00000061676	TlK3bg	Prostate cancer	NCKAP1	MR Egger	7.20282	3	0.0657065
eqtl-a-ENSG00000061676	TlK3bg	Prostate cancer	NCKAP1	Inverse variance weighted	10.9003	4	0.0277081
eqtl-a-ENSG00000061918	TlK3bg	Prostate cancer	GUCY1B1	MR Egger	5.12614	3	0.16279
eqtl-a-ENSG00000061918	TlK3bg	Prostate cancer	GUCY1B1	Inverse variance weighted	6.50278	4	0.164615
eqtl-a-ENSG00000061938	TlK3bg	Prostate cancer	TNK2	MR Egger	0.780523	2	0.67688
eqtl-a-ENSG00000061938	TlK3bg	Prostate cancer	TNK2	Inverse variance weighted	5.18549	3	0.158708
eqtl-a-ENSG00000062282	TlK3bg	Prostate cancer	DGAT2	MR Egger	17.027	2	0.00020074
eqtl-a-ENSG00000062282	TlK3bg	Prostate cancer	DGAT2	Inverse variance weighted	18.6065	3	0.000329708
eqtl-a-ENSG00000062716	TlK3bg	Prostate cancer	VMP1	MR Egger	5.25679	3	0.153931
eqtl-a-ENSG00000062716	TlK3bg	Prostate cancer	VMP1	Inverse variance weighted	5.30576	4	0.257338
eqtl-a-ENSG00000063169	TlK3bg	Prostate cancer	BICRA	MR Egger	2.03255	1	0.153962
eqtl-a-ENSG00000063169	TlK3bg	Prostate cancer	BICRA	Inverse variance weighted	2.59381	2	0.273377
eqtl-a-ENSG00000063245	TlK3bg	Prostate cancer	EPN1	MR Egger	10.6113	1	0.00112397
eqtl-a-ENSG00000063245	TlK3bg	Prostate cancer	EPN1	Inverse variance weighted	19.1261	2	7.02782e-05
eqtl-a-ENSG00000063761	TlK3bg	Prostate cancer	ADCK1	MR Egger	1.99969	2	0.367937
eqtl-a-ENSG00000063761	TlK3bg	Prostate cancer	ADCK1	Inverse variance weighted	3.49415	3	0.321522
eqtl-a-ENSG00000063854	TlK3bg	Prostate cancer	HAGH	MR Egger	21.1552	6	0.00172042
eqtl-a-ENSG00000063854	TlK3bg	Prostate cancer	HAGH	Inverse variance weighted	21.223	7	0.0034537
eqtl-a-ENSG00000064012	TlK3bg	Prostate cancer	CASP8	MR Egger	0.286114	1	0.592722
eqtl-a-ENSG00000064012	TlK3bg	Prostate cancer	CASP8	Inverse variance weighted	2.64556	2	0.266394
eqtl-a-ENSG00000064042	TlK3bg	Prostate cancer	LIMCH1	MR Egger	0.0481754	1	0.826269
eqtl-a-ENSG00000064042	TlK3bg	Prostate cancer	LIMCH1	Inverse variance weighted	0.166264	2	0.92023
eqtl-a-ENSG00000064201	TlK3bg	Prostate cancer	TSPAN32	MR Egger	11.288	2	0.00353874
eqtl-a-ENSG00000064201	TlK3bg	Prostate cancer	TSPAN32	Inverse variance weighted	17.2338	3	0.000632642
eqtl-a-ENSG00000064225	TlK3bg	Prostate cancer	ST3GAL6	MR Egger	1.21713	1	0.269924
eqtl-a-ENSG00000064225	TlK3bg	Prostate cancer	ST3GAL6	Inverse variance weighted	3.01091	2	0.221916
eqtl-a-ENSG00000064419	TlK3bg	Prostate cancer	TNPO3	MR Egger	0.00194523	1	0.964821
eqtl-a-ENSG00000064419	TlK3bg	Prostate cancer	TNPO3	Inverse variance weighted	0.658401	2	0.719499
eqtl-a-ENSG00000064490	TlK3bg	Prostate cancer	RFXANK	MR Egger	1.5983	1	0.206144
eqtl-a-ENSG00000064490	TlK3bg	Prostate cancer	RFXANK	Inverse variance weighted	1.68063	2	0.431575
eqtl-a-ENSG00000064547	TlK3bg	Prostate cancer	LPAR2	MR Egger	24.3657	7	0.000982368
eqtl-a-ENSG00000064547	TlK3bg	Prostate cancer	LPAR2	Inverse variance weighted	25.922	8	0.00108308
eqtl-a-ENSG00000064601	TlK3bg	Prostate cancer	CTSA	MR Egger	19.1511	8	0.0140721
eqtl-a-ENSG00000064601	TlK3bg	Prostate cancer	CTSA	Inverse variance weighted	21.4884	9	0.0106498
eqtl-a-ENSG00000064607	TlK3bg	Prostate cancer	SUGP2	MR Egger	0.150176	1	0.698367
eqtl-a-ENSG00000064607	TlK3bg	Prostate cancer	SUGP2	Inverse variance weighted	0.234154	2	0.889517
eqtl-a-ENSG00000064666	TlK3bg	Prostate cancer	CNN2	MR Egger	0.612903	2	0.736054
eqtl-a-ENSG00000064666	TlK3bg	Prostate cancer	CNN2	Inverse variance weighted	2.72847	3	0.435411
eqtl-a-ENSG00000064687	TlK3bg	Prostate cancer	ABCA7	MR Egger	0.545035	1	0.460353
eqtl-a-ENSG00000064687	TlK3bg	Prostate cancer	ABCA7	Inverse variance weighted	1.28133	2	0.526943
eqtl-a-ENSG00000064726	TlK3bg	Prostate cancer	BTBD1	MR Egger	0.670502	1	0.412876
eqtl-a-ENSG00000064726	TlK3bg	Prostate cancer	BTBD1	Inverse variance weighted	0.817176	2	0.664588
eqtl-a-ENSG00000064763	TlK3bg	Prostate cancer	FAR2	MR Egger	14.5762	4	0.00566605
eqtl-a-ENSG00000064763	TlK3bg	Prostate cancer	FAR2	Inverse variance weighted	15.5312	5	0.00831817
eqtl-a-ENSG00000064886	TlK3bg	Prostate cancer	CHI3L2	MR Egger	5.76175	4	0.217661
eqtl-a-ENSG00000064886	TlK3bg	Prostate cancer	CHI3L2	Inverse variance weighted	6.85855	5	0.231375
eqtl-a-ENSG00000065060	TlK3bg	Prostate cancer	BLTP3A	MR Egger	4.80271	3	0.186827
eqtl-a-ENSG00000065060	TlK3bg	Prostate cancer	BLTP3A	Inverse variance weighted	6.08722	4	0.192729
eqtl-a-ENSG00000065135	TlK3bg	Prostate cancer	GNAI3	MR Egger	1.45362	2	0.48345
eqtl-a-ENSG00000065135	TlK3bg	Prostate cancer	GNAI3	Inverse variance weighted	2.10743	3	0.550412
eqtl-a-ENSG00000065154	TlK3bg	Prostate cancer	OAT	MR Egger	0.398555	2	0.819323
eqtl-a-ENSG00000065154	TlK3bg	Prostate cancer	OAT	Inverse variance weighted	1.06518	3	0.785486
eqtl-a-ENSG00000065268	TlK3bg	Prostate cancer	WDR18	Inverse variance weighted	0.0678375	1	0.794512
eqtl-a-ENSG00000065308	TlK3bg	Prostate cancer	TRAM2	MR Egger	1.18807	1	0.275719
eqtl-a-ENSG00000065308	TlK3bg	Prostate cancer	TRAM2	Inverse variance weighted	2.3728	2	0.305319
eqtl-a-ENSG00000065457	TlK3bg	Prostate cancer	ADAT1	MR Egger	1.05732	1	0.303827
eqtl-a-ENSG00000065457	TlK3bg	Prostate cancer	ADAT1	Inverse variance weighted	4.29971	2	0.116501
eqtl-a-ENSG00000065491	TlK3bg	Prostate cancer	TBC1D22B	MR Egger	3.15277	3	0.368666
eqtl-a-ENSG00000065491	TlK3bg	Prostate cancer	TBC1D22B	Inverse variance weighted	3.16158	4	0.531158
eqtl-a-ENSG00000065534	TlK3bg	Prostate cancer	MYLK	MR Egger	19.5994	9	0.0205519
eqtl-a-ENSG00000065534	TlK3bg	Prostate cancer	MYLK	Inverse variance weighted	21.8877	10	0.0156873
eqtl-a-ENSG00000065613	TlK3bg	Prostate cancer	SLK	MR Egger	2.70888	4	0.607661
eqtl-a-ENSG00000065613	TlK3bg	Prostate cancer	SLK	Inverse variance weighted	2.88981	5	0.71697
eqtl-a-ENSG00000065618	TlK3bg	Prostate cancer	COL17A1	MR Egger	3.12287	2	0.209835
eqtl-a-ENSG00000065618	TlK3bg	Prostate cancer	COL17A1	Inverse variance weighted	3.14916	3	0.369194
eqtl-a-ENSG00000065665	TlK3bg	Prostate cancer	SEC61A2	MR Egger	0.537978	2	0.764152
eqtl-a-ENSG00000065665	TlK3bg	Prostate cancer	SEC61A2	Inverse variance weighted	3.57035	3	0.311752
eqtl-a-ENSG00000065675	TlK3bg	Prostate cancer	PRKCQ	MR Egger	0.851117	1	0.356237
eqtl-a-ENSG00000065675	TlK3bg	Prostate cancer	PRKCQ	Inverse variance weighted	1.23342	2	0.539717
eqtl-a-ENSG00000065802	TlK3bg	Prostate cancer	ASB1	MR Egger	0.57091	1	0.449897
eqtl-a-ENSG00000065802	TlK3bg	Prostate cancer	ASB1	Inverse variance weighted	0.577443	2	0.749221
eqtl-a-ENSG00000065809	TlK3bg	Prostate cancer	FAM107B	MR Egger	1.8351	3	0.607326
eqtl-a-ENSG00000065809	TlK3bg	Prostate cancer	FAM107B	Inverse variance weighted	1.84062	4	0.765042
eqtl-a-ENSG00000065882	TlK3bg	Prostate cancer	TBC1D1	MR Egger	2.36117	2	0.307098
eqtl-a-ENSG00000065882	TlK3bg	Prostate cancer	TBC1D1	Inverse variance weighted	3.62992	3	0.304299
eqtl-a-ENSG00000065978	TlK3bg	Prostate cancer	YBX1	MR Egger	2.71281	1	0.0995453
eqtl-a-ENSG00000065978	TlK3bg	Prostate cancer	YBX1	Inverse variance weighted	2.72816	2	0.255616
eqtl-a-ENSG00000065989	TlK3bg	Prostate cancer	PDE4A	MR Egger	0.301243	1	0.583104
eqtl-a-ENSG00000065989	TlK3bg	Prostate cancer	PDE4A	Inverse variance weighted	0.435426	2	0.804356
eqtl-a-ENSG00000066027	TlK3bg	Prostate cancer	PPP2R5A	MR Egger	10.8301	8	0.211513
eqtl-a-ENSG00000066027	TlK3bg	Prostate cancer	PPP2R5A	Inverse variance weighted	11.0709	9	0.270878
eqtl-a-ENSG00000066084	TlK3bg	Prostate cancer	DIP2B	MR Egger	10.2456	3	0.0165896
eqtl-a-ENSG00000066084	TlK3bg	Prostate cancer	DIP2B	Inverse variance weighted	13.5453	4	0.00889705
eqtl-a-ENSG00000066230	TlK3bg	Prostate cancer	SLC9A3	MR Egger	19.17	4	0.000727753
eqtl-a-ENSG00000066230	TlK3bg	Prostate cancer	SLC9A3	Inverse variance weighted	20.7101	5	0.000918834
eqtl-a-ENSG00000066294	TlK3bg	Prostate cancer	CD84	MR Egger	0.0920319	1	0.76161
eqtl-a-ENSG00000066294	TlK3bg	Prostate cancer	CD84	Inverse variance weighted	1.46575	2	0.480526
eqtl-a-ENSG00000066336	TlK3bg	Prostate cancer	SPI1	MR Egger	0.0280287	1	0.867041
eqtl-a-ENSG00000066336	TlK3bg	Prostate cancer	SPI1	Inverse variance weighted	5.92076	2	0.0517992
eqtl-a-ENSG00000066379	TlK3bg	Prostate cancer	POLR1H	Inverse variance weighted	0.165908	1	0.683774
eqtl-a-ENSG00000066382	TlK3bg	Prostate cancer	MPPED2	MR Egger	0.0789861	1	0.778676
eqtl-a-ENSG00000066382	TlK3bg	Prostate cancer	MPPED2	Inverse variance weighted	1.04349	2	0.593484
eqtl-a-ENSG00000066583	TlK3bg	Prostate cancer	ISOC1	MR Egger	2.72007	6	0.843071
eqtl-a-ENSG00000066583	TlK3bg	Prostate cancer	ISOC1	Inverse variance weighted	3.57985	7	0.826697
eqtl-a-ENSG00000066855	TlK3bg	Prostate cancer	MTFR1	MR Egger	2.14413	3	0.543037
eqtl-a-ENSG00000066855	TlK3bg	Prostate cancer	MTFR1	Inverse variance weighted	2.18402	4	0.701957
eqtl-a-ENSG00000066923	TlK3bg	Prostate cancer	STAG3	MR Egger	5.07146	3	0.166639
eqtl-a-ENSG00000066923	TlK3bg	Prostate cancer	STAG3	Inverse variance weighted	5.32542	4	0.255507
eqtl-a-ENSG00000066926	TlK3bg	Prostate cancer	FECH	MR Egger	9.93618	8	0.269534
eqtl-a-ENSG00000066926	TlK3bg	Prostate cancer	FECH	Inverse variance weighted	9.98932	9	0.35135
eqtl-a-ENSG00000067057	TlK3bg	Prostate cancer	PFKP	MR Egger	9.76386	5	0.0822093
eqtl-a-ENSG00000067057	TlK3bg	Prostate cancer	PFKP	Inverse variance weighted	11.1726	6	0.0831858
eqtl-a-ENSG00000067082	TlK3bg	Prostate cancer	KLF6	MR Egger	1.48404	2	0.476152
eqtl-a-ENSG00000067082	TlK3bg	Prostate cancer	KLF6	Inverse variance weighted	2.73776	3	0.433849
eqtl-a-ENSG00000067141	TlK3bg	Prostate cancer	NEO1	MR Egger	1.15126	2	0.562351
eqtl-a-ENSG00000067141	TlK3bg	Prostate cancer	NEO1	Inverse variance weighted	5.73219	3	0.125392
eqtl-a-ENSG00000067167	TlK3bg	Prostate cancer	TRAM1	Inverse variance weighted	3.45542	1	0.0630449
eqtl-a-ENSG00000067182	TlK3bg	Prostate cancer	TNFRSF1A	MR Egger	10.9251	3	0.0121377
eqtl-a-ENSG00000067182	TlK3bg	Prostate cancer	TNFRSF1A	Inverse variance weighted	16.7446	4	0.00216669
eqtl-a-ENSG00000067365	TlK3bg	Prostate cancer	METTL22	MR Egger	1.33584	4	0.855266
eqtl-a-ENSG00000067365	TlK3bg	Prostate cancer	METTL22	Inverse variance weighted	1.41777	5	0.922359
eqtl-a-ENSG00000067836	TlK3bg	Prostate cancer	ROGDI	MR Egger	19.0614	9	0.0246756
eqtl-a-ENSG00000067836	TlK3bg	Prostate cancer	ROGDI	Inverse variance weighted	21.6583	10	0.0169431
eqtl-a-ENSG00000068024	TlK3bg	Prostate cancer	HDAC4	MR Egger	5.84906	2	0.0536899
eqtl-a-ENSG00000068024	TlK3bg	Prostate cancer	HDAC4	Inverse variance weighted	5.98602	3	0.112292
eqtl-a-ENSG00000068028	TlK3bg	Prostate cancer	RASSF1	MR Egger	0.118507	1	0.73066
eqtl-a-ENSG00000068028	TlK3bg	Prostate cancer	RASSF1	Inverse variance weighted	6.08589	2	0.0476943
eqtl-a-ENSG00000068079	TlK3bg	Prostate cancer	IFI35	MR Egger	4.96572	1	0.0258545
eqtl-a-ENSG00000068079	TlK3bg	Prostate cancer	IFI35	Inverse variance weighted	5.37241	2	0.0681391
eqtl-a-ENSG00000068097	TlK3bg	Prostate cancer	HEATR6	MR Egger	0.772656	4	0.942076
eqtl-a-ENSG00000068097	TlK3bg	Prostate cancer	HEATR6	Inverse variance weighted	4.10843	5	0.533913
eqtl-a-ENSG00000068305	TlK3bg	Prostate cancer	MEF2A	MR Egger	2.91227	3	0.40535
eqtl-a-ENSG00000068305	TlK3bg	Prostate cancer	MEF2A	Inverse variance weighted	4.21708	4	0.377424
eqtl-a-ENSG00000068615	TlK3bg	Prostate cancer	REEP1	MR Egger	1.22686	3	0.746569
eqtl-a-ENSG00000068615	TlK3bg	Prostate cancer	REEP1	Inverse variance weighted	2.43306	4	0.656661
eqtl-a-ENSG00000068745	TlK3bg	Prostate cancer	IP6K2	MR Egger	1.35169	1	0.244984
eqtl-a-ENSG00000068745	TlK3bg	Prostate cancer	IP6K2	Inverse variance weighted	9.93792	2	0.00695036
eqtl-a-ENSG00000068784	TlK3bg	Prostate cancer	SRBD1	MR Egger	1.33024	2	0.514212
eqtl-a-ENSG00000068784	TlK3bg	Prostate cancer	SRBD1	Inverse variance weighted	12.6551	3	0.00544509
eqtl-a-ENSG00000068796	TlK3bg	Prostate cancer	KIF2A	MR Egger	0.342612	2	0.842564
eqtl-a-ENSG00000068796	TlK3bg	Prostate cancer	KIF2A	Inverse variance weighted	4.79902	3	0.18712
eqtl-a-ENSG00000068878	TlK3bg	Prostate cancer	PSME4	MR Egger	0.14637	1	0.702029
eqtl-a-ENSG00000068878	TlK3bg	Prostate cancer	PSME4	Inverse variance weighted	0.214743	2	0.898192
eqtl-a-ENSG00000068971	TlK3bg	Prostate cancer	PPP2R5B	MR Egger	19.3685	8	0.0130085
eqtl-a-ENSG00000068971	TlK3bg	Prostate cancer	PPP2R5B	Inverse variance weighted	19.3879	9	0.0220897
eqtl-a-ENSG00000069020	TlK3bg	Prostate cancer	MAST4	MR Egger	1.14107	1	0.285426
eqtl-a-ENSG00000069020	TlK3bg	Prostate cancer	MAST4	Inverse variance weighted	3.13694	2	0.208364
eqtl-a-ENSG00000069188	TlK3bg	Prostate cancer	SDK2	MR Egger	0.418177	2	0.811323
eqtl-a-ENSG00000069188	TlK3bg	Prostate cancer	SDK2	Inverse variance weighted	0.424891	3	0.935054
eqtl-a-ENSG00000069275	TlK3bg	Prostate cancer	NUCKS1	Inverse variance weighted	0.131352	1	0.717034
eqtl-a-ENSG00000069399	TlK3bg	Prostate cancer	BCL3	MR Egger	2.07057	1	0.150165
eqtl-a-ENSG00000069399	TlK3bg	Prostate cancer	BCL3	Inverse variance weighted	2.4793	2	0.289485
eqtl-a-ENSG00000069667	TlK3bg	Prostate cancer	RORA	MR Egger	11.9338	1	0.00055124
eqtl-a-ENSG00000069667	TlK3bg	Prostate cancer	RORA	Inverse variance weighted	12.3571	2	0.00207342
eqtl-a-ENSG00000069696	TlK3bg	Prostate cancer	DRD4	MR Egger	5.67691	1	0.0171896
eqtl-a-ENSG00000069696	TlK3bg	Prostate cancer	DRD4	Inverse variance weighted	5.67868	2	0.0584643
eqtl-a-ENSG00000069702	TlK3bg	Prostate cancer	TGFBR3	MR Egger	3.07105	2	0.215342
eqtl-a-ENSG00000069702	TlK3bg	Prostate cancer	TGFBR3	Inverse variance weighted	5.70429	3	0.126918
eqtl-a-ENSG00000069869	TlK3bg	Prostate cancer	NEDD4	MR Egger	2.50417	4	0.643889
eqtl-a-ENSG00000069869	TlK3bg	Prostate cancer	NEDD4	Inverse variance weighted	5.79378	5	0.326805
eqtl-a-ENSG00000069943	TlK3bg	Prostate cancer	PIGB	MR Egger	10.45	6	0.106935
eqtl-a-ENSG00000069943	TlK3bg	Prostate cancer	PIGB	Inverse variance weighted	13.3954	7	0.0630412
eqtl-a-ENSG00000069966	TlK3bg	Prostate cancer	GNB5	MR Egger	0.496082	2	0.780328
eqtl-a-ENSG00000069966	TlK3bg	Prostate cancer	GNB5	Inverse variance weighted	1.24259	3	0.742808
eqtl-a-ENSG00000069998	TlK3bg	Prostate cancer	HDHD5	MR Egger	1.25755	2	0.533244
eqtl-a-ENSG00000069998	TlK3bg	Prostate cancer	HDHD5	Inverse variance weighted	3.62778	3	0.304564
eqtl-a-ENSG00000070018	TlK3bg	Prostate cancer	LRP6	MR Egger	0.621454	1	0.430508
eqtl-a-ENSG00000070018	TlK3bg	Prostate cancer	LRP6	Inverse variance weighted	0.83674	2	0.658119
eqtl-a-ENSG00000070019	TlK3bg	Prostate cancer	GUCY2C	MR Egger	0.953559	1	0.328815
eqtl-a-ENSG00000070019	TlK3bg	Prostate cancer	GUCY2C	Inverse variance weighted	7.81121	2	0.0201288
eqtl-a-ENSG00000070087	TlK3bg	Prostate cancer	PFN2	MR Egger	1.58598	3	0.662573
eqtl-a-ENSG00000070087	TlK3bg	Prostate cancer	PFN2	Inverse variance weighted	3.30847	4	0.507592
eqtl-a-ENSG00000070214	TlK3bg	Prostate cancer	SLC44A1	MR Egger	0.711349	1	0.398996
eqtl-a-ENSG00000070214	TlK3bg	Prostate cancer	SLC44A1	Inverse variance weighted	2.73341	2	0.254946
eqtl-a-ENSG00000070371	TlK3bg	Prostate cancer	CLTCL1	MR Egger	1.38513	1	0.23923
eqtl-a-ENSG00000070371	TlK3bg	Prostate cancer	CLTCL1	Inverse variance weighted	8.64137	2	0.0132908
eqtl-a-ENSG00000070413	TlK3bg	Prostate cancer	DGCR2	MR Egger	3.90063	1	0.0482681
eqtl-a-ENSG00000070413	TlK3bg	Prostate cancer	DGCR2	Inverse variance weighted	3.90714	2	0.141767
eqtl-a-ENSG00000070495	TlK3bg	Prostate cancer	JMJD6	MR Egger	0.0747089	1	0.7846
eqtl-a-ENSG00000070495	TlK3bg	Prostate cancer	JMJD6	Inverse variance weighted	1.26604	2	0.530986
eqtl-a-ENSG00000070501	TlK3bg	Prostate cancer	POLB	MR Egger	0.129138	3	0.988125
eqtl-a-ENSG00000070501	TlK3bg	Prostate cancer	POLB	Inverse variance weighted	1.05093	4	0.901978
eqtl-a-ENSG00000070526	TlK3bg	Prostate cancer	ST6GALNAC1	MR Egger	2.18819	1	0.139073
eqtl-a-ENSG00000070526	TlK3bg	Prostate cancer	ST6GALNAC1	Inverse variance weighted	3.5072	2	0.17315
eqtl-a-ENSG00000070540	TlK3bg	Prostate cancer	WIPI1	MR Egger	2.72067	3	0.436726
eqtl-a-ENSG00000070540	TlK3bg	Prostate cancer	WIPI1	Inverse variance weighted	4.42882	4	0.351072
eqtl-a-ENSG00000070610	TlK3bg	Prostate cancer	GBA2	MR Egger	2.15867	3	0.540135
eqtl-a-ENSG00000070610	TlK3bg	Prostate cancer	GBA2	Inverse variance weighted	3.93517	4	0.41485
eqtl-a-ENSG00000070614	TlK3bg	Prostate cancer	NDST1	MR Egger	10.1617	5	0.0707805
eqtl-a-ENSG00000070614	TlK3bg	Prostate cancer	NDST1	Inverse variance weighted	13.6972	6	0.0332073
eqtl-a-ENSG00000070669	TlK3bg	Prostate cancer	ASNS	MR Egger	0.0485735	1	0.825564
eqtl-a-ENSG00000070669	TlK3bg	Prostate cancer	ASNS	Inverse variance weighted	0.392386	2	0.821853
eqtl-a-ENSG00000070718	TlK3bg	Prostate cancer	AP3M2	MR Egger	7.96927	2	0.0185992
eqtl-a-ENSG00000070718	TlK3bg	Prostate cancer	AP3M2	Inverse variance weighted	9.05211	3	0.028606
eqtl-a-ENSG00000070731	TlK3bg	Prostate cancer	ST6GALNAC2	MR Egger	13.182	4	0.01042
eqtl-a-ENSG00000070731	TlK3bg	Prostate cancer	ST6GALNAC2	Inverse variance weighted	23.0664	5	0.000327839
eqtl-a-ENSG00000070759	TlK3bg	Prostate cancer	TESK2	MR Egger	4.38768	2	0.111488
eqtl-a-ENSG00000070759	TlK3bg	Prostate cancer	TESK2	Inverse variance weighted	16.1837	3	0.00103977
eqtl-a-ENSG00000070831	TlK3bg	Prostate cancer	CDC42	MR Egger	1.46467	2	0.480785
eqtl-a-ENSG00000070831	TlK3bg	Prostate cancer	CDC42	Inverse variance weighted	1.89663	3	0.594136
eqtl-a-ENSG00000070882	TlK3bg	Prostate cancer	OSBPL3	MR Egger	1.82812	2	0.400893
eqtl-a-ENSG00000070882	TlK3bg	Prostate cancer	OSBPL3	Inverse variance weighted	3.45836	3	0.326203
eqtl-a-ENSG00000070915	TlK3bg	Prostate cancer	SLC12A3	MR Egger	0.500746	1	0.479172
eqtl-a-ENSG00000070915	TlK3bg	Prostate cancer	SLC12A3	Inverse variance weighted	6.29579	2	0.0429423
eqtl-a-ENSG00000071189	TlK3bg	Prostate cancer	SNX13	Inverse variance weighted	0.704388	1	0.401313
eqtl-a-ENSG00000071205	TlK3bg	Prostate cancer	ARHGAP10	MR Egger	0.0123111	1	0.911652
eqtl-a-ENSG00000071205	TlK3bg	Prostate cancer	ARHGAP10	Inverse variance weighted	2.71866	2	0.256832
eqtl-a-ENSG00000071242	TlK3bg	Prostate cancer	RPS6KA2	MR Egger	5.48303	4	0.241225
eqtl-a-ENSG00000071242	TlK3bg	Prostate cancer	RPS6KA2	Inverse variance weighted	9.73	5	0.0832573
eqtl-a-ENSG00000071246	TlK3bg	Prostate cancer	VASH1	MR Egger	9.87746	5	0.0787827
eqtl-a-ENSG00000071246	TlK3bg	Prostate cancer	VASH1	Inverse variance weighted	11.6641	6	0.0698967
eqtl-a-ENSG00000071575	TlK3bg	Prostate cancer	TRIB2	MR Egger	0.914062	3	0.822033
eqtl-a-ENSG00000071575	TlK3bg	Prostate cancer	TRIB2	Inverse variance weighted	1.39553	4	0.844972
eqtl-a-ENSG00000071894	TlK3bg	Prostate cancer	CPSF1	MR Egger	2.56263	3	0.464079
eqtl-a-ENSG00000071894	TlK3bg	Prostate cancer	CPSF1	Inverse variance weighted	6.39056	4	0.171818
eqtl-a-ENSG00000071967	TlK3bg	Prostate cancer	CYBRD1	MR Egger	14.9079	6	0.0209849
eqtl-a-ENSG00000071967	TlK3bg	Prostate cancer	CYBRD1	Inverse variance weighted	20.2026	7	0.00514828
eqtl-a-ENSG00000071994	TlK3bg	Prostate cancer	PDCD2	MR Egger	0.0776076	1	0.780566
eqtl-a-ENSG00000071994	TlK3bg	Prostate cancer	PDCD2	Inverse variance weighted	0.178852	2	0.914456
eqtl-a-ENSG00000072042	TlK3bg	Prostate cancer	RDH11	MR Egger	1.03889	1	0.308079
eqtl-a-ENSG00000072042	TlK3bg	Prostate cancer	RDH11	Inverse variance weighted	1.28721	2	0.525395
eqtl-a-ENSG00000072110	TlK3bg	Prostate cancer	ACTN1	MR Egger	1.18774	2	0.552185
eqtl-a-ENSG00000072110	TlK3bg	Prostate cancer	ACTN1	Inverse variance weighted	1.19234	3	0.754842
eqtl-a-ENSG00000072121	TlK3bg	Prostate cancer	ZFYVE26	MR Egger	0.13495	1	0.713354
eqtl-a-ENSG00000072121	TlK3bg	Prostate cancer	ZFYVE26	Inverse variance weighted	0.914735	2	0.632948
eqtl-a-ENSG00000072163	TlK3bg	Prostate cancer	LIMS2	MR Egger	2.83316	1	0.0923363
eqtl-a-ENSG00000072163	TlK3bg	Prostate cancer	LIMS2	Inverse variance weighted	4.9	2	0.0862935
eqtl-a-ENSG00000072274	TlK3bg	Prostate cancer	TFRC	MR Egger	0.307042	2	0.857683
eqtl-a-ENSG00000072274	TlK3bg	Prostate cancer	TFRC	Inverse variance weighted	8.44962	3	0.0375783
eqtl-a-ENSG00000072310	TlK3bg	Prostate cancer	SREBF1	MR Egger	0.397635	1	0.528313
eqtl-a-ENSG00000072310	TlK3bg	Prostate cancer	SREBF1	Inverse variance weighted	5.08636	2	0.0786159
eqtl-a-ENSG00000072401	TlK3bg	Prostate cancer	UBE2D1	MR Egger	11.0214	3	0.0116106
eqtl-a-ENSG00000072401	TlK3bg	Prostate cancer	UBE2D1	Inverse variance weighted	11.9879	4	0.0174413
eqtl-a-ENSG00000072422	TlK3bg	Prostate cancer	RHOBTB1	MR Egger	6.53346	7	0.479013
eqtl-a-ENSG00000072422	TlK3bg	Prostate cancer	RHOBTB1	Inverse variance weighted	7.25209	8	0.509694
eqtl-a-ENSG00000072518	TlK3bg	Prostate cancer	MARK2	MR Egger	0.751831	1	0.385897
eqtl-a-ENSG00000072518	TlK3bg	Prostate cancer	MARK2	Inverse variance weighted	0.776719	2	0.678169
eqtl-a-ENSG00000072694	TlK3bg	Prostate cancer	FCGR2B	MR Egger	2.98833	6	0.81031
eqtl-a-ENSG00000072694	TlK3bg	Prostate cancer	FCGR2B	Inverse variance weighted	9.72988	7	0.204405
eqtl-a-ENSG00000072756	TlK3bg	Prostate cancer	TRNT1	MR Egger	0.240301	1	0.623989
eqtl-a-ENSG00000072756	TlK3bg	Prostate cancer	TRNT1	Inverse variance weighted	0.664037	2	0.717474
eqtl-a-ENSG00000072778	TlK3bg	Prostate cancer	ACADVL	MR Egger	1.70846	2	0.425611
eqtl-a-ENSG00000072778	TlK3bg	Prostate cancer	ACADVL	Inverse variance weighted	2.09642	3	0.552637
eqtl-a-ENSG00000072786	TlK3bg	Prostate cancer	STK10	MR Egger	0.660609	2	0.718705
eqtl-a-ENSG00000072786	TlK3bg	Prostate cancer	STK10	Inverse variance weighted	0.727463	3	0.866726
eqtl-a-ENSG00000072818	TlK3bg	Prostate cancer	ACAP1	MR Egger	11.5228	3	0.00921008
eqtl-a-ENSG00000072818	TlK3bg	Prostate cancer	ACAP1	Inverse variance weighted	15.0383	4	0.00462248
eqtl-a-ENSG00000072858	TlK3bg	Prostate cancer	SIDT1	Inverse variance weighted	0.552987	1	0.4571
eqtl-a-ENSG00000072864	TlK3bg	Prostate cancer	NDE1	MR Egger	7.24484	4	0.123501
eqtl-a-ENSG00000072864	TlK3bg	Prostate cancer	NDE1	Inverse variance weighted	11.7311	5	0.0386641
eqtl-a-ENSG00000072952	TlK3bg	Prostate cancer	IRAG1	MR Egger	9.77017	9	0.36941
eqtl-a-ENSG00000072952	TlK3bg	Prostate cancer	IRAG1	Inverse variance weighted	10.6378	10	0.386424
eqtl-a-ENSG00000072954	TlK3bg	Prostate cancer	TMEM38A	Inverse variance weighted	1.41604	1	0.234057
eqtl-a-ENSG00000073008	TlK3bg	Prostate cancer	PVR	MR Egger	6.23167	3	0.100867
eqtl-a-ENSG00000073008	TlK3bg	Prostate cancer	PVR	Inverse variance weighted	6.5305	4	0.162878
eqtl-a-ENSG00000073060	TlK3bg	Prostate cancer	SCARB1	MR Egger	1.16954	1	0.279496
eqtl-a-ENSG00000073060	TlK3bg	Prostate cancer	SCARB1	Inverse variance weighted	1.64642	2	0.43902
eqtl-a-ENSG00000073150	TlK3bg	Prostate cancer	PANX2	MR Egger	4.71687	3	0.193743
eqtl-a-ENSG00000073150	TlK3bg	Prostate cancer	PANX2	Inverse variance weighted	6.36886	4	0.173243
eqtl-a-ENSG00000073331	TlK3bg	Prostate cancer	ALPK1	MR Egger	6.73676	3	0.0807786
eqtl-a-ENSG00000073331	TlK3bg	Prostate cancer	ALPK1	Inverse variance weighted	21.6371	4	0.000236666
eqtl-a-ENSG00000073584	TlK3bg	Prostate cancer	SMARCE1	MR Egger	2.77554	4	0.596062
eqtl-a-ENSG00000073584	TlK3bg	Prostate cancer	SMARCE1	Inverse variance weighted	14.6753	5	0.0118435
eqtl-a-ENSG00000073605	TlK3bg	Prostate cancer	GSDMB	MR Egger	13.9373	3	0.00299182
eqtl-a-ENSG00000073605	TlK3bg	Prostate cancer	GSDMB	Inverse variance weighted	13.939	4	0.00749225
eqtl-a-ENSG00000073614	TlK3bg	Prostate cancer	KDM5A	MR Egger	0.00482909	1	0.944598
eqtl-a-ENSG00000073614	TlK3bg	Prostate cancer	KDM5A	Inverse variance weighted	5.00149	2	0.0820239
eqtl-a-ENSG00000073737	TlK3bg	Prostate cancer	DHRS9	MR Egger	6.16176	8	0.629118
eqtl-a-ENSG00000073737	TlK3bg	Prostate cancer	DHRS9	Inverse variance weighted	6.21093	9	0.718636
eqtl-a-ENSG00000073756	TlK3bg	Prostate cancer	PTGS2	MR Egger	9.23251	7	0.236391
eqtl-a-ENSG00000073756	TlK3bg	Prostate cancer	PTGS2	Inverse variance weighted	9.36419	8	0.312511
eqtl-a-ENSG00000073792	TlK3bg	Prostate cancer	IGF2BP2	MR Egger	0.00331823	1	0.954064
eqtl-a-ENSG00000073792	TlK3bg	Prostate cancer	IGF2BP2	Inverse variance weighted	1.46154	2	0.481538
eqtl-a-ENSG00000073849	TlK3bg	Prostate cancer	ST6GAL1	MR Egger	0.078694	1	0.779075
eqtl-a-ENSG00000073849	TlK3bg	Prostate cancer	ST6GAL1	Inverse variance weighted	0.625253	2	0.731523
eqtl-a-ENSG00000073910	TlK3bg	Prostate cancer	FRY	MR Egger	3.93172	2	0.140035
eqtl-a-ENSG00000073910	TlK3bg	Prostate cancer	FRY	Inverse variance weighted	4.96183	3	0.174614
eqtl-a-ENSG00000073921	TlK3bg	Prostate cancer	PICALM	MR Egger	0.122485	1	0.726354
eqtl-a-ENSG00000073921	TlK3bg	Prostate cancer	PICALM	Inverse variance weighted	7.81353	2	0.0201055
eqtl-a-ENSG00000073969	TlK3bg	Prostate cancer	NSF	MR Egger	3.40929	1	0.0648303
eqtl-a-ENSG00000073969	TlK3bg	Prostate cancer	NSF	Inverse variance weighted	10.0652	2	0.00652168
eqtl-a-ENSG00000074054	TlK3bg	Prostate cancer	CLASP1	MR Egger	2.53647	2	0.281328
eqtl-a-ENSG00000074054	TlK3bg	Prostate cancer	CLASP1	Inverse variance weighted	2.62611	3	0.452931
eqtl-a-ENSG00000074219	TlK3bg	Prostate cancer	TEAD2	MR Egger	3.42409	2	0.180496
eqtl-a-ENSG00000074219	TlK3bg	Prostate cancer	TEAD2	Inverse variance weighted	4.42192	3	0.219361
eqtl-a-ENSG00000074370	TlK3bg	Prostate cancer	ATP2A3	MR Egger	1.08456	1	0.297679
eqtl-a-ENSG00000074370	TlK3bg	Prostate cancer	ATP2A3	Inverse variance weighted	1.37018	2	0.504044
eqtl-a-ENSG00000074416	TlK3bg	Prostate cancer	MGLL	MR Egger	32.7802	10	0.000296546
eqtl-a-ENSG00000074416	TlK3bg	Prostate cancer	MGLL	Inverse variance weighted	37.077	11	0.00011186
eqtl-a-ENSG00000074590	TlK3bg	Prostate cancer	NUAK1	MR Egger	0.411966	2	0.813847
eqtl-a-ENSG00000074590	TlK3bg	Prostate cancer	NUAK1	Inverse variance weighted	0.507165	3	0.917314
eqtl-a-ENSG00000074657	TlK3bg	Prostate cancer	ZNF532	MR Egger	0.0125828	1	0.910686
eqtl-a-ENSG00000074657	TlK3bg	Prostate cancer	ZNF532	Inverse variance weighted	11.4944	2	0.00319171
eqtl-a-ENSG00000074660	TlK3bg	Prostate cancer	SCARF1	MR Egger	2.08038	1	0.149203
eqtl-a-ENSG00000074660	TlK3bg	Prostate cancer	SCARF1	Inverse variance weighted	2.14114	2	0.342812
eqtl-a-ENSG00000074803	TlK3bg	Prostate cancer	SLC12A1	MR Egger	0.526403	2	0.768587
eqtl-a-ENSG00000074803	TlK3bg	Prostate cancer	SLC12A1	Inverse variance weighted	2.02878	3	0.566455
eqtl-a-ENSG00000074966	TlK3bg	Prostate cancer	TXK	MR Egger	10.2504	2	0.00594495
eqtl-a-ENSG00000074966	TlK3bg	Prostate cancer	TXK	Inverse variance weighted	13.9244	3	0.00300995
eqtl-a-ENSG00000075151	TlK3bg	Prostate cancer	EIF4G3	MR Egger	4.10922	1	0.0426501
eqtl-a-ENSG00000075151	TlK3bg	Prostate cancer	EIF4G3	Inverse variance weighted	5.23389	2	0.0730258
eqtl-a-ENSG00000075188	TlK3bg	Prostate cancer	NUP37	MR Egger	0.08471	1	0.771013
eqtl-a-ENSG00000075188	TlK3bg	Prostate cancer	NUP37	Inverse variance weighted	6.83278	2	0.0328307
eqtl-a-ENSG00000075213	TlK3bg	Prostate cancer	SEMA3A	MR Egger	2.14663	1	0.142883
eqtl-a-ENSG00000075213	TlK3bg	Prostate cancer	SEMA3A	Inverse variance weighted	2.34417	2	0.30972
eqtl-a-ENSG00000075223	TlK3bg	Prostate cancer	SEMA3C	Inverse variance weighted	1.19352	1	0.274621
eqtl-a-ENSG00000075234	TlK3bg	Prostate cancer	TTC38	MR Egger	0.297152	2	0.861935
eqtl-a-ENSG00000075234	TlK3bg	Prostate cancer	TTC38	Inverse variance weighted	0.323969	3	0.955459
eqtl-a-ENSG00000075240	TlK3bg	Prostate cancer	GRAMD4	MR Egger	0.657227	1	0.41754
eqtl-a-ENSG00000075240	TlK3bg	Prostate cancer	GRAMD4	Inverse variance weighted	2.57957	2	0.275331
eqtl-a-ENSG00000075399	TlK3bg	Prostate cancer	VPS9D1	MR Egger	19.8844	2	4.81003e-05
eqtl-a-ENSG00000075399	TlK3bg	Prostate cancer	VPS9D1	Inverse variance weighted	21.3438	3	8.93101e-05
eqtl-a-ENSG00000075413	TlK3bg	Prostate cancer	MARK3	MR Egger	2.35188	4	0.671341
eqtl-a-ENSG00000075413	TlK3bg	Prostate cancer	MARK3	Inverse variance weighted	2.87817	5	0.718762
eqtl-a-ENSG00000075415	TlK3bg	Prostate cancer	SLC25A3	MR Egger	0.468073	1	0.493875
eqtl-a-ENSG00000075415	TlK3bg	Prostate cancer	SLC25A3	Inverse variance weighted	0.476354	2	0.788063
eqtl-a-ENSG00000075420	TlK3bg	Prostate cancer	FNDC3B	MR Egger	1.94339	2	0.378442
eqtl-a-ENSG00000075420	TlK3bg	Prostate cancer	FNDC3B	Inverse variance weighted	2.49225	3	0.476693
eqtl-a-ENSG00000075618	TlK3bg	Prostate cancer	FSCN1	MR Egger	13.3051	6	0.0384389
eqtl-a-ENSG00000075618	TlK3bg	Prostate cancer	FSCN1	Inverse variance weighted	15.2655	7	0.0327432
eqtl-a-ENSG00000075884	TlK3bg	Prostate cancer	ARHGAP15	MR Egger	5.5959	6	0.469942
eqtl-a-ENSG00000075884	TlK3bg	Prostate cancer	ARHGAP15	Inverse variance weighted	5.60928	7	0.586038
eqtl-a-ENSG00000075945	TlK3bg	Prostate cancer	KIFAP3	MR Egger	0.0716263	1	0.788983
eqtl-a-ENSG00000075945	TlK3bg	Prostate cancer	KIFAP3	Inverse variance weighted	9.95202	2	0.00690154
eqtl-a-ENSG00000075975	TlK3bg	Prostate cancer	MKRN2	MR Egger	5.13119	2	0.0768733
eqtl-a-ENSG00000075975	TlK3bg	Prostate cancer	MKRN2	Inverse variance weighted	5.97174	3	0.112993
eqtl-a-ENSG00000076003	TlK3bg	Prostate cancer	MCM6	MR Egger	0.607866	2	0.73791
eqtl-a-ENSG00000076003	TlK3bg	Prostate cancer	MCM6	Inverse variance weighted	1.28597	3	0.732467
eqtl-a-ENSG00000076067	TlK3bg	Prostate cancer	RBMS2	MR Egger	8.32258	5	0.139331
eqtl-a-ENSG00000076067	TlK3bg	Prostate cancer	RBMS2	Inverse variance weighted	8.43069	6	0.208216
eqtl-a-ENSG00000076248	TlK3bg	Prostate cancer	UNG	MR Egger	12.5317	3	0.00576709
eqtl-a-ENSG00000076248	TlK3bg	Prostate cancer	UNG	Inverse variance weighted	18.3512	4	0.00105352
eqtl-a-ENSG00000076258	TlK3bg	Prostate cancer	FMO4	MR Egger	0.424775	1	0.514564
eqtl-a-ENSG00000076258	TlK3bg	Prostate cancer	FMO4	Inverse variance weighted	1.41085	2	0.493897
eqtl-a-ENSG00000076554	TlK3bg	Prostate cancer	TPD52	MR Egger	0.486597	1	0.485449
eqtl-a-ENSG00000076554	TlK3bg	Prostate cancer	TPD52	Inverse variance weighted	0.728299	2	0.694787
eqtl-a-ENSG00000076555	TlK3bg	Prostate cancer	ACACB	MR Egger	4.31576	2	0.11557
eqtl-a-ENSG00000076555	TlK3bg	Prostate cancer	ACACB	Inverse variance weighted	13.6078	3	0.00349059
eqtl-a-ENSG00000076650	TlK3bg	Prostate cancer	GPATCH1	MR Egger	4.06645	1	0.0437431
eqtl-a-ENSG00000076650	TlK3bg	Prostate cancer	GPATCH1	Inverse variance weighted	4.06696	2	0.130879
eqtl-a-ENSG00000076662	TlK3bg	Prostate cancer	ICAM3	MR Egger	0.997548	1	0.317904
eqtl-a-ENSG00000076662	TlK3bg	Prostate cancer	ICAM3	Inverse variance weighted	3.95833	2	0.138185
eqtl-a-ENSG00000076685	TlK3bg	Prostate cancer	NT5C2	MR Egger	6.34644	3	0.0959194
eqtl-a-ENSG00000076685	TlK3bg	Prostate cancer	NT5C2	Inverse variance weighted	6.40058	4	0.171163
eqtl-a-ENSG00000076864	TlK3bg	Prostate cancer	RAP1GAP	MR Egger	9.21819	9	0.417382
eqtl-a-ENSG00000076864	TlK3bg	Prostate cancer	RAP1GAP	Inverse variance weighted	9.22667	10	0.510736
eqtl-a-ENSG00000076944	TlK3bg	Prostate cancer	STXBP2	MR Egger	0.0072594	1	0.932101
eqtl-a-ENSG00000076944	TlK3bg	Prostate cancer	STXBP2	Inverse variance weighted	1.22305	2	0.542524
eqtl-a-ENSG00000077157	TlK3bg	Prostate cancer	PPP1R12B	MR Egger	1.90564	2	0.385652
eqtl-a-ENSG00000077157	TlK3bg	Prostate cancer	PPP1R12B	Inverse variance weighted	3.43224	3	0.329657
eqtl-a-ENSG00000077232	TlK3bg	Prostate cancer	DNAJC10	Inverse variance weighted	0.342135	1	0.558599
eqtl-a-ENSG00000077238	TlK3bg	Prostate cancer	IL4R	MR Egger	5.30388	2	0.0705141
eqtl-a-ENSG00000077238	TlK3bg	Prostate cancer	IL4R	Inverse variance weighted	6.24681	3	0.100201
eqtl-a-ENSG00000077420	TlK3bg	Prostate cancer	APBB1IP	MR Egger	10.3893	4	0.034356
eqtl-a-ENSG00000077420	TlK3bg	Prostate cancer	APBB1IP	Inverse variance weighted	14.6557	5	0.0119394
eqtl-a-ENSG00000077514	TlK3bg	Prostate cancer	POLD3	MR Egger	5.88153	1	0.0153005
eqtl-a-ENSG00000077514	TlK3bg	Prostate cancer	POLD3	Inverse variance weighted	15.6921	2	0.000391287
eqtl-a-ENSG00000077585	TlK3bg	Prostate cancer	GPR137B	MR Egger	6.75099	3	0.0802727
eqtl-a-ENSG00000077585	TlK3bg	Prostate cancer	GPR137B	Inverse variance weighted	7.48534	4	0.112357
eqtl-a-ENSG00000077684	TlK3bg	Prostate cancer	JADE1	MR Egger	17.7673	3	0.000491235
eqtl-a-ENSG00000077684	TlK3bg	Prostate cancer	JADE1	Inverse variance weighted	17.8597	4	0.00131449
eqtl-a-ENSG00000077984	TlK3bg	Prostate cancer	CST7	MR Egger	13.1285	4	0.0106649
eqtl-a-ENSG00000077984	TlK3bg	Prostate cancer	CST7	Inverse variance weighted	15.5726	5	0.00817654
eqtl-a-ENSG00000078114	TlK3bg	Prostate cancer	NEBL	MR Egger	1.28898	2	0.524931
eqtl-a-ENSG00000078114	TlK3bg	Prostate cancer	NEBL	Inverse variance weighted	3.42985	3	0.329975
eqtl-a-ENSG00000078124	TlK3bg	Prostate cancer	ACER3	MR Egger	1.79435	2	0.407719
eqtl-a-ENSG00000078124	TlK3bg	Prostate cancer	ACER3	Inverse variance weighted	3.24669	3	0.355131
eqtl-a-ENSG00000078177	TlK3bg	Prostate cancer	N4BP2	MR Egger	0.298807	2	0.861221
eqtl-a-ENSG00000078177	TlK3bg	Prostate cancer	N4BP2	Inverse variance weighted	0.473064	3	0.924768
eqtl-a-ENSG00000078269	TlK3bg	Prostate cancer	SYNJ2	MR Egger	7.90714	3	0.0479704
eqtl-a-ENSG00000078269	TlK3bg	Prostate cancer	SYNJ2	Inverse variance weighted	8.30139	4	0.0811414
eqtl-a-ENSG00000078399	TlK3bg	Prostate cancer	HOXA9	MR Egger	24.2197	2	5.505e-06
eqtl-a-ENSG00000078399	TlK3bg	Prostate cancer	HOXA9	Inverse variance weighted	26.2021	3	8.65206e-06
eqtl-a-ENSG00000078401	TlK3bg	Prostate cancer	EDN1	MR Egger	0.333282	1	0.563733
eqtl-a-ENSG00000078401	TlK3bg	Prostate cancer	EDN1	Inverse variance weighted	0.695457	2	0.706291
eqtl-a-ENSG00000078618	TlK3bg	Prostate cancer	NRDC	MR Egger	12.3984	3	0.0061359
eqtl-a-ENSG00000078618	TlK3bg	Prostate cancer	NRDC	Inverse variance weighted	20.1315	4	0.000470418
eqtl-a-ENSG00000078674	TlK3bg	Prostate cancer	PCM1	MR Egger	7.5949	2	0.0224279
eqtl-a-ENSG00000078674	TlK3bg	Prostate cancer	PCM1	Inverse variance weighted	8.56094	3	0.0357356
eqtl-a-ENSG00000078804	TlK3bg	Prostate cancer	TP53INP2	MR Egger	9.03173	5	0.107805
eqtl-a-ENSG00000078804	TlK3bg	Prostate cancer	TP53INP2	Inverse variance weighted	25.0908	6	0.000328482
eqtl-a-ENSG00000079257	TlK3bg	Prostate cancer	LXN	MR Egger	13.159	5	0.0219335
eqtl-a-ENSG00000079257	TlK3bg	Prostate cancer	LXN	Inverse variance weighted	15.1742	6	0.0189442
eqtl-a-ENSG00000079263	TlK3bg	Prostate cancer	SP140	MR Egger	0.0242405	1	0.876274
eqtl-a-ENSG00000079263	TlK3bg	Prostate cancer	SP140	Inverse variance weighted	1.60791	2	0.447555
eqtl-a-ENSG00000079277	TlK3bg	Prostate cancer	MKNK1	MR Egger	0.974334	1	0.323602
eqtl-a-ENSG00000079277	TlK3bg	Prostate cancer	MKNK1	Inverse variance weighted	4.27455	2	0.117976
eqtl-a-ENSG00000079308	TlK3bg	Prostate cancer	TNS1	MR Egger	11.6897	4	0.0198144
eqtl-a-ENSG00000079308	TlK3bg	Prostate cancer	TNS1	Inverse variance weighted	11.796	5	0.0376925
eqtl-a-ENSG00000079335	TlK3bg	Prostate cancer	CDC14A	MR Egger	0.780685	2	0.676825
eqtl-a-ENSG00000079335	TlK3bg	Prostate cancer	CDC14A	Inverse variance weighted	2.34949	3	0.503106
eqtl-a-ENSG00000079385	TlK3bg	Prostate cancer	CEACAM1	MR Egger	3.58231	5	0.610971
eqtl-a-ENSG00000079385	TlK3bg	Prostate cancer	CEACAM1	Inverse variance weighted	6.61374	6	0.358049
eqtl-a-ENSG00000079459	TlK3bg	Prostate cancer	FDFT1	MR Egger	5.15094	4	0.272158
eqtl-a-ENSG00000079459	TlK3bg	Prostate cancer	FDFT1	Inverse variance weighted	6.90812	5	0.227564
eqtl-a-ENSG00000079691	TlK3bg	Prostate cancer	CARMIL1	MR Egger	20.712	4	0.000361131
eqtl-a-ENSG00000079691	TlK3bg	Prostate cancer	CARMIL1	Inverse variance weighted	20.7244	5	0.000913151
eqtl-a-ENSG00000079739	TlK3bg	Prostate cancer	PGM1	MR Egger	0.451656	3	0.929377
eqtl-a-ENSG00000079739	TlK3bg	Prostate cancer	PGM1	Inverse variance weighted	0.593494	4	0.963784
eqtl-a-ENSG00000079819	TlK3bg	Prostate cancer	EPB41L2	MR Egger	0.125424	1	0.723225
eqtl-a-ENSG00000079819	TlK3bg	Prostate cancer	EPB41L2	Inverse variance weighted	0.407555	2	0.815644
eqtl-a-ENSG00000080345	TlK3bg	Prostate cancer	RIF1	MR Egger	0.00147454	1	0.969369
eqtl-a-ENSG00000080345	TlK3bg	Prostate cancer	RIF1	Inverse variance weighted	5.97481	2	0.050418
eqtl-a-ENSG00000080546	TlK3bg	Prostate cancer	SESN1	MR Egger	1.52364	1	0.21707
eqtl-a-ENSG00000080546	TlK3bg	Prostate cancer	SESN1	Inverse variance weighted	2.58543	2	0.274524
eqtl-a-ENSG00000080573	TlK3bg	Prostate cancer	COL5A3	Inverse variance weighted	0.103711	1	0.747421
eqtl-a-ENSG00000080815	TlK3bg	Prostate cancer	PSEN1	MR Egger	4.86402	1	0.0274224
eqtl-a-ENSG00000080815	TlK3bg	Prostate cancer	PSEN1	Inverse variance weighted	6.48994	2	0.0389697
eqtl-a-ENSG00000080854	TlK3bg	Prostate cancer	IGSF9B	MR Egger	2.91213	1	0.0879157
eqtl-a-ENSG00000080854	TlK3bg	Prostate cancer	IGSF9B	Inverse variance weighted	3.28469	2	0.193526
eqtl-a-ENSG00000081014	TlK3bg	Prostate cancer	AP4E1	MR Egger	0.771609	2	0.679903
eqtl-a-ENSG00000081014	TlK3bg	Prostate cancer	AP4E1	Inverse variance weighted	0.977835	3	0.806615
eqtl-a-ENSG00000081189	TlK3bg	Prostate cancer	MEF2C	MR Egger	7.29901	3	0.0629538
eqtl-a-ENSG00000081189	TlK3bg	Prostate cancer	MEF2C	Inverse variance weighted	12.5906	4	0.0134595
eqtl-a-ENSG00000081377	TlK3bg	Prostate cancer	CDC14B	MR Egger	7.51467	4	0.111064
eqtl-a-ENSG00000081377	TlK3bg	Prostate cancer	CDC14B	Inverse variance weighted	12.0733	5	0.0337972
eqtl-a-ENSG00000081721	TlK3bg	Prostate cancer	DUSP12	MR Egger	1.89839	1	0.168258
eqtl-a-ENSG00000081721	TlK3bg	Prostate cancer	DUSP12	Inverse variance weighted	3.67813	2	0.158966
eqtl-a-ENSG00000081913	TlK3bg	Prostate cancer	PHLPP1	MR Egger	0.288369	2	0.865728
eqtl-a-ENSG00000081913	TlK3bg	Prostate cancer	PHLPP1	Inverse variance weighted	0.716007	3	0.869433
eqtl-a-ENSG00000081985	TlK3bg	Prostate cancer	IL12RB2	MR Egger	0.0194018	1	0.889221
eqtl-a-ENSG00000081985	TlK3bg	Prostate cancer	IL12RB2	Inverse variance weighted	10.4786	2	0.00530403
eqtl-a-ENSG00000082014	TlK3bg	Prostate cancer	SMARCD3	MR Egger	5.41319	5	0.367558
eqtl-a-ENSG00000082014	TlK3bg	Prostate cancer	SMARCD3	Inverse variance weighted	5.82936	6	0.442575
eqtl-a-ENSG00000082293	TlK3bg	Prostate cancer	COL19A1	MR Egger	5.45898	1	0.019468
eqtl-a-ENSG00000082293	TlK3bg	Prostate cancer	COL19A1	Inverse variance weighted	5.84522	2	0.053793
eqtl-a-ENSG00000082397	TlK3bg	Prostate cancer	EPB41L3	MR Egger	9.50087	9	0.39238
eqtl-a-ENSG00000082397	TlK3bg	Prostate cancer	EPB41L3	Inverse variance weighted	9.51782	10	0.483764
eqtl-a-ENSG00000082438	TlK3bg	Prostate cancer	COBLL1	MR Egger	20.6906	6	0.00208474
eqtl-a-ENSG00000082438	TlK3bg	Prostate cancer	COBLL1	Inverse variance weighted	22.4595	7	0.0021159
eqtl-a-ENSG00000082512	TlK3bg	Prostate cancer	TRAF5	MR Egger	9.41727	2	0.0090171
eqtl-a-ENSG00000082512	TlK3bg	Prostate cancer	TRAF5	Inverse variance weighted	11.8672	3	0.00785238
eqtl-a-ENSG00000082701	TlK3bg	Prostate cancer	GSK3B	MR Egger	0.0017366	1	0.96676
eqtl-a-ENSG00000082701	TlK3bg	Prostate cancer	GSK3B	Inverse variance weighted	0.78001	2	0.677053
eqtl-a-ENSG00000082781	TlK3bg	Prostate cancer	ITGB5	MR Egger	24.9598	11	0.00924096
eqtl-a-ENSG00000082781	TlK3bg	Prostate cancer	ITGB5	Inverse variance weighted	28.7304	12	0.0043197
eqtl-a-ENSG00000082996	TlK3bg	Prostate cancer	RNF13	MR Egger	1.35873	2	0.506938
eqtl-a-ENSG00000082996	TlK3bg	Prostate cancer	RNF13	Inverse variance weighted	2.04288	3	0.563555
eqtl-a-ENSG00000083097	TlK3bg	Prostate cancer	DOP1A	MR Egger	1.76213	2	0.414342
eqtl-a-ENSG00000083097	TlK3bg	Prostate cancer	DOP1A	Inverse variance weighted	2.2997	3	0.512578
eqtl-a-ENSG00000083223	TlK3bg	Prostate cancer	TUT7	MR Egger	6.68183	3	0.0827608
eqtl-a-ENSG00000083223	TlK3bg	Prostate cancer	TUT7	Inverse variance weighted	7.06428	4	0.13253
eqtl-a-ENSG00000083444	TlK3bg	Prostate cancer	PLOD1	MR Egger	3.49719	4	0.478305
eqtl-a-ENSG00000083444	TlK3bg	Prostate cancer	PLOD1	Inverse variance weighted	3.51455	5	0.621188
eqtl-a-ENSG00000083642	TlK3bg	Prostate cancer	PDS5B	MR Egger	0.0468889	1	0.828568
eqtl-a-ENSG00000083642	TlK3bg	Prostate cancer	PDS5B	Inverse variance weighted	0.760528	2	0.683681
eqtl-a-ENSG00000083814	TlK3bg	Prostate cancer	ZNF671	MR Egger	2.97343	2	0.226114
eqtl-a-ENSG00000083814	TlK3bg	Prostate cancer	ZNF671	Inverse variance weighted	3.89043	3	0.273541
eqtl-a-ENSG00000083828	TlK3bg	Prostate cancer	ZNF586	MR Egger	4.27465	3	0.233294
eqtl-a-ENSG00000083828	TlK3bg	Prostate cancer	ZNF586	Inverse variance weighted	16.4449	4	0.00247676
eqtl-a-ENSG00000084070	TlK3bg	Prostate cancer	SMAP2	MR Egger	4.80904	4	0.307458
eqtl-a-ENSG00000084070	TlK3bg	Prostate cancer	SMAP2	Inverse variance weighted	4.81228	5	0.439216
eqtl-a-ENSG00000084072	TlK3bg	Prostate cancer	PPIE	MR Egger	6.96868	3	0.0729026
eqtl-a-ENSG00000084072	TlK3bg	Prostate cancer	PPIE	Inverse variance weighted	7.398	4	0.116292
eqtl-a-ENSG00000084092	TlK3bg	Prostate cancer	NOA1	MR Egger	0.820127	1	0.365143
eqtl-a-ENSG00000084092	TlK3bg	Prostate cancer	NOA1	Inverse variance weighted	1.98644	2	0.370382
eqtl-a-ENSG00000084110	TlK3bg	Prostate cancer	HAL	MR Egger	4.71928	7	0.694176
eqtl-a-ENSG00000084110	TlK3bg	Prostate cancer	HAL	Inverse variance weighted	4.73095	8	0.785907
eqtl-a-ENSG00000084207	TlK3bg	Prostate cancer	GSTP1	MR Egger	6.0895	3	0.107336
eqtl-a-ENSG00000084207	TlK3bg	Prostate cancer	GSTP1	Inverse variance weighted	6.19979	4	0.184716
eqtl-a-ENSG00000084234	TlK3bg	Prostate cancer	APLP2	MR Egger	8.54011	5	0.128875
eqtl-a-ENSG00000084234	TlK3bg	Prostate cancer	APLP2	Inverse variance weighted	15.4627	6	0.0169476
eqtl-a-ENSG00000084764	TlK3bg	Prostate cancer	MAPRE3	MR Egger	5.26916	2	0.071749
eqtl-a-ENSG00000084764	TlK3bg	Prostate cancer	MAPRE3	Inverse variance weighted	8.95473	3	0.0298989
eqtl-a-ENSG00000085063	TlK3bg	Prostate cancer	CD59	MR Egger	1.49226	2	0.474197
eqtl-a-ENSG00000085063	TlK3bg	Prostate cancer	CD59	Inverse variance weighted	1.50149	3	0.681927
eqtl-a-ENSG00000085117	TlK3bg	Prostate cancer	CD82	MR Egger	2.23483	2	0.327124
eqtl-a-ENSG00000085117	TlK3bg	Prostate cancer	CD82	Inverse variance weighted	5.57548	3	0.134193
eqtl-a-ENSG00000085265	TlK3bg	Prostate cancer	FCN1	MR Egger	13.4231	7	0.062446
eqtl-a-ENSG00000085265	TlK3bg	Prostate cancer	FCN1	Inverse variance weighted	14.9762	8	0.0596096
eqtl-a-ENSG00000085449	TlK3bg	Prostate cancer	WDFY1	MR Egger	2.24883	1	0.133716
eqtl-a-ENSG00000085449	TlK3bg	Prostate cancer	WDFY1	Inverse variance weighted	2.26636	2	0.322008
eqtl-a-ENSG00000085465	TlK3bg	Prostate cancer	OVGP1	MR Egger	0.0618982	2	0.969525
eqtl-a-ENSG00000085465	TlK3bg	Prostate cancer	OVGP1	Inverse variance weighted	0.608853	3	0.894403
eqtl-a-ENSG00000085491	TlK3bg	Prostate cancer	SLC25A24	MR Egger	3.19113	2	0.202794
eqtl-a-ENSG00000085491	TlK3bg	Prostate cancer	SLC25A24	Inverse variance weighted	4.26606	3	0.234131
eqtl-a-ENSG00000085514	TlK3bg	Prostate cancer	PILRA	MR Egger	2.78146	2	0.248894
eqtl-a-ENSG00000085514	TlK3bg	Prostate cancer	PILRA	Inverse variance weighted	4.21278	3	0.239386
eqtl-a-ENSG00000085563	TlK3bg	Prostate cancer	ABCB1	MR Egger	0.0415313	2	0.979448
eqtl-a-ENSG00000085563	TlK3bg	Prostate cancer	ABCB1	Inverse variance weighted	1.11056	3	0.774525
eqtl-a-ENSG00000085662	TlK3bg	Prostate cancer	AKR1B1	MR Egger	0.129797	3	0.988036
eqtl-a-ENSG00000085662	TlK3bg	Prostate cancer	AKR1B1	Inverse variance weighted	2.12784	4	0.712259
eqtl-a-ENSG00000085719	TlK3bg	Prostate cancer	CPNE3	MR Egger	5.81758	1	0.0158668
eqtl-a-ENSG00000085719	TlK3bg	Prostate cancer	CPNE3	Inverse variance weighted	9.17257	2	0.0101906
eqtl-a-ENSG00000085733	TlK3bg	Prostate cancer	CTTN	MR Egger	31.4026	13	0.00294315
eqtl-a-ENSG00000085733	TlK3bg	Prostate cancer	CTTN	Inverse variance weighted	45.9148	14	2.895e-05
eqtl-a-ENSG00000085760	TlK3bg	Prostate cancer	MTIF2	MR Egger	1.34517	1	0.246125
eqtl-a-ENSG00000085760	TlK3bg	Prostate cancer	MTIF2	Inverse variance weighted	2.22795	2	0.328252
eqtl-a-ENSG00000085871	TlK3bg	Prostate cancer	MGST2	MR Egger	7.19012	4	0.126176
eqtl-a-ENSG00000085871	TlK3bg	Prostate cancer	MGST2	Inverse variance weighted	8.04958	5	0.153524
eqtl-a-ENSG00000086062	TlK3bg	Prostate cancer	B4GALT1	MR Egger	0.160374	1	0.688812
eqtl-a-ENSG00000086062	TlK3bg	Prostate cancer	B4GALT1	Inverse variance weighted	0.70648	2	0.702409
eqtl-a-ENSG00000086200	TlK3bg	Prostate cancer	IPO11	MR Egger	2.22986	1	0.135366
eqtl-a-ENSG00000086200	TlK3bg	Prostate cancer	IPO11	Inverse variance weighted	4.15748	2	0.125088
eqtl-a-ENSG00000086232	TlK3bg	Prostate cancer	EIF2AK1	MR Egger	2.62734	3	0.452717
eqtl-a-ENSG00000086232	TlK3bg	Prostate cancer	EIF2AK1	Inverse variance weighted	3.05117	4	0.549299
eqtl-a-ENSG00000086288	TlK3bg	Prostate cancer	NME8	MR Egger	6.58019	5	0.25378
eqtl-a-ENSG00000086288	TlK3bg	Prostate cancer	NME8	Inverse variance weighted	6.61644	6	0.357779
eqtl-a-ENSG00000086289	TlK3bg	Prostate cancer	EPDR1	MR Egger	14.8864	5	0.0108589
eqtl-a-ENSG00000086289	TlK3bg	Prostate cancer	EPDR1	Inverse variance weighted	15.7563	6	0.0151234
eqtl-a-ENSG00000086506	TlK3bg	Prostate cancer	HBQ1	MR Egger	4.34067	7	0.739809
eqtl-a-ENSG00000086506	TlK3bg	Prostate cancer	HBQ1	Inverse variance weighted	4.44951	8	0.814463
eqtl-a-ENSG00000086548	TlK3bg	Prostate cancer	CEACAM6	MR Egger	1.34778	5	0.929939
eqtl-a-ENSG00000086548	TlK3bg	Prostate cancer	CEACAM6	Inverse variance weighted	4.51948	6	0.606743
eqtl-a-ENSG00000086730	TlK3bg	Prostate cancer	LAT2	MR Egger	8.74508	3	0.0328794
eqtl-a-ENSG00000086730	TlK3bg	Prostate cancer	LAT2	Inverse variance weighted	18.0684	4	0.00119669
eqtl-a-ENSG00000087074	TlK3bg	Prostate cancer	PPP1R15A	MR Egger	0.465164	1	0.49522
eqtl-a-ENSG00000087074	TlK3bg	Prostate cancer	PPP1R15A	Inverse variance weighted	13.7144	2	0.00105185
eqtl-a-ENSG00000087088	TlK3bg	Prostate cancer	BAX	MR Egger	1.44621	1	0.229137
eqtl-a-ENSG00000087088	TlK3bg	Prostate cancer	BAX	Inverse variance weighted	5.44436	2	0.0657313
eqtl-a-ENSG00000087157	TlK3bg	Prostate cancer	PGS1	MR Egger	1.09412	1	0.29556
eqtl-a-ENSG00000087157	TlK3bg	Prostate cancer	PGS1	Inverse variance weighted	2.67913	2	0.26196
eqtl-a-ENSG00000087206	TlK3bg	Prostate cancer	UIMC1	Inverse variance weighted	9.17213	1	0.00245729
eqtl-a-ENSG00000087237	TlK3bg	Prostate cancer	CETP	MR Egger	2.84511	3	0.416127
eqtl-a-ENSG00000087237	TlK3bg	Prostate cancer	CETP	Inverse variance weighted	12.9329	4	0.0116082
eqtl-a-ENSG00000087253	TlK3bg	Prostate cancer	LPCAT2	MR Egger	2.02493	3	0.567249
eqtl-a-ENSG00000087253	TlK3bg	Prostate cancer	LPCAT2	Inverse variance weighted	3.646	4	0.456028
eqtl-a-ENSG00000087258	TlK3bg	Prostate cancer	GNAO1	MR Egger	0.914631	1	0.338889
eqtl-a-ENSG00000087258	TlK3bg	Prostate cancer	GNAO1	Inverse variance weighted	1.3199	2	0.516876
eqtl-a-ENSG00000087269	TlK3bg	Prostate cancer	NOP14	MR Egger	3.54888	1	0.0595857
eqtl-a-ENSG00000087269	TlK3bg	Prostate cancer	NOP14	Inverse variance weighted	3.58752	2	0.166334
eqtl-a-ENSG00000087460	TlK3bg	Prostate cancer	GNAS	MR Egger	6.8749	4	0.142649
eqtl-a-ENSG00000087460	TlK3bg	Prostate cancer	GNAS	Inverse variance weighted	7.66048	5	0.175967
eqtl-a-ENSG00000087589	TlK3bg	Prostate cancer	CASS4	MR Egger	0.0143609	1	0.904612
eqtl-a-ENSG00000087589	TlK3bg	Prostate cancer	CASS4	Inverse variance weighted	0.238076	2	0.887774
eqtl-a-ENSG00000087903	TlK3bg	Prostate cancer	RFX2	MR Egger	11.2242	3	0.0105732
eqtl-a-ENSG00000087903	TlK3bg	Prostate cancer	RFX2	Inverse variance weighted	11.4132	4	0.0222922
eqtl-a-ENSG00000088053	TlK3bg	Prostate cancer	GP6	MR Egger	2.99697	2	0.223469
eqtl-a-ENSG00000088053	TlK3bg	Prostate cancer	GP6	Inverse variance weighted	3.0813	3	0.379259
eqtl-a-ENSG00000088448	TlK3bg	Prostate cancer	ANKRD10	MR Egger	1.10662	1	0.292818
eqtl-a-ENSG00000088448	TlK3bg	Prostate cancer	ANKRD10	Inverse variance weighted	1.17863	2	0.554707
eqtl-a-ENSG00000088726	TlK3bg	Prostate cancer	TMEM40	MR Egger	9.84964	6	0.131129
eqtl-a-ENSG00000088726	TlK3bg	Prostate cancer	TMEM40	Inverse variance weighted	10.25	7	0.174843
eqtl-a-ENSG00000088766	TlK3bg	Prostate cancer	CRLS1	MR Egger	0.399933	2	0.818758
eqtl-a-ENSG00000088766	TlK3bg	Prostate cancer	CRLS1	Inverse variance weighted	0.734667	3	0.865021
eqtl-a-ENSG00000088826	TlK3bg	Prostate cancer	SMOX	MR Egger	4.57756	7	0.711358
eqtl-a-ENSG00000088826	TlK3bg	Prostate cancer	SMOX	Inverse variance weighted	4.60979	8	0.798351
eqtl-a-ENSG00000088832	TlK3bg	Prostate cancer	FKBP1A	MR Egger	4.14832	4	0.386306
eqtl-a-ENSG00000088832	TlK3bg	Prostate cancer	FKBP1A	Inverse variance weighted	4.47593	5	0.48311
eqtl-a-ENSG00000088833	TlK3bg	Prostate cancer	NSFL1C	MR Egger	0.975808	2	0.613912
eqtl-a-ENSG00000088833	TlK3bg	Prostate cancer	NSFL1C	Inverse variance weighted	1.57712	3	0.664588
eqtl-a-ENSG00000088854	TlK3bg	Prostate cancer	DNAAF9	MR Egger	0.401329	1	0.526404
eqtl-a-ENSG00000088854	TlK3bg	Prostate cancer	DNAAF9	Inverse variance weighted	1.98864	2	0.369975
eqtl-a-ENSG00000088930	TlK3bg	Prostate cancer	XRN2	MR Egger	1.52332	1	0.217117
eqtl-a-ENSG00000088930	TlK3bg	Prostate cancer	XRN2	Inverse variance weighted	1.62216	2	0.444379
eqtl-a-ENSG00000088992	TlK3bg	Prostate cancer	TESC	MR Egger	13.1202	6	0.0411662
eqtl-a-ENSG00000088992	TlK3bg	Prostate cancer	TESC	Inverse variance weighted	13.211	7	0.0671322
eqtl-a-ENSG00000089012	TlK3bg	Prostate cancer	SIRPG	MR Egger	6.33143	1	0.0118617
eqtl-a-ENSG00000089012	TlK3bg	Prostate cancer	SIRPG	Inverse variance weighted	7.35927	2	0.0252322
eqtl-a-ENSG00000089022	TlK3bg	Prostate cancer	MAPKAPK5	MR Egger	0.000568653	1	0.980975
eqtl-a-ENSG00000089022	TlK3bg	Prostate cancer	MAPKAPK5	Inverse variance weighted	2.49519	2	0.287195
eqtl-a-ENSG00000089041	TlK3bg	Prostate cancer	P2RX7	MR Egger	10.0679	3	0.0179979
eqtl-a-ENSG00000089041	TlK3bg	Prostate cancer	P2RX7	Inverse variance weighted	10.2184	4	0.0369057
eqtl-a-ENSG00000089060	TlK3bg	Prostate cancer	SLC8B1	MR Egger	2.39039	1	0.122083
eqtl-a-ENSG00000089060	TlK3bg	Prostate cancer	SLC8B1	Inverse variance weighted	3.49023	2	0.174625
eqtl-a-ENSG00000089063	TlK3bg	Prostate cancer	TMEM230	MR Egger	0.616308	1	0.432423
eqtl-a-ENSG00000089063	TlK3bg	Prostate cancer	TMEM230	Inverse variance weighted	0.674222	2	0.713829
eqtl-a-ENSG00000089127	TlK3bg	Prostate cancer	OAS1	MR Egger	3.34092	7	0.851777
eqtl-a-ENSG00000089127	TlK3bg	Prostate cancer	OAS1	Inverse variance weighted	23.7853	8	0.00248956
eqtl-a-ENSG00000089154	TlK3bg	Prostate cancer	GCN1	MR Egger	11.0078	2	0.0040708
eqtl-a-ENSG00000089154	TlK3bg	Prostate cancer	GCN1	Inverse variance weighted	11.216	3	0.0106132
eqtl-a-ENSG00000089169	TlK3bg	Prostate cancer	RPH3A	MR Egger	10.1618	3	0.0172399
eqtl-a-ENSG00000089169	TlK3bg	Prostate cancer	RPH3A	Inverse variance weighted	10.3519	4	0.0348996
eqtl-a-ENSG00000089177	TlK3bg	Prostate cancer	KIF16B	MR Egger	1.09072	3	0.779316
eqtl-a-ENSG00000089177	TlK3bg	Prostate cancer	KIF16B	Inverse variance weighted	2.76546	4	0.59781
eqtl-a-ENSG00000089327	TlK3bg	Prostate cancer	FXYD5	MR Egger	0.578687	2	0.748755
eqtl-a-ENSG00000089327	TlK3bg	Prostate cancer	FXYD5	Inverse variance weighted	2.0304	3	0.56612
eqtl-a-ENSG00000089351	TlK3bg	Prostate cancer	GRAMD1A	MR Egger	8.68252	4	0.0695438
eqtl-a-ENSG00000089351	TlK3bg	Prostate cancer	GRAMD1A	Inverse variance weighted	13.1989	5	0.0215844
eqtl-a-ENSG00000089486	TlK3bg	Prostate cancer	CDIP1	Inverse variance weighted	1.50238	1	0.220306
eqtl-a-ENSG00000089639	TlK3bg	Prostate cancer	GMIP	MR Egger	3.32339	1	0.0683008
eqtl-a-ENSG00000089639	TlK3bg	Prostate cancer	GMIP	Inverse variance weighted	5.44094	2	0.0658437
eqtl-a-ENSG00000089692	TlK3bg	Prostate cancer	LAG3	MR Egger	1.39677	1	0.237265
eqtl-a-ENSG00000089692	TlK3bg	Prostate cancer	LAG3	Inverse variance weighted	2.78462	2	0.2485
eqtl-a-ENSG00000089693	TlK3bg	Prostate cancer	MLF2	MR Egger	4.54493	2	0.103058
eqtl-a-ENSG00000089693	TlK3bg	Prostate cancer	MLF2	Inverse variance weighted	4.65861	3	0.198572
eqtl-a-ENSG00000089737	TlK3bg	Prostate cancer	DDX24	MR Egger	17.1823	3	0.000648261
eqtl-a-ENSG00000089737	TlK3bg	Prostate cancer	DDX24	Inverse variance weighted	19.6625	4	0.000582124
eqtl-a-ENSG00000089775	TlK3bg	Prostate cancer	ZBTB25	MR Egger	0.453295	2	0.797202
eqtl-a-ENSG00000089775	TlK3bg	Prostate cancer	ZBTB25	Inverse variance weighted	1.05877	3	0.787036
eqtl-a-ENSG00000089818	TlK3bg	Prostate cancer	NECAP1	MR Egger	0.160343	1	0.688841
eqtl-a-ENSG00000089818	TlK3bg	Prostate cancer	NECAP1	Inverse variance weighted	3.10956	2	0.211236
eqtl-a-ENSG00000089876	TlK3bg	Prostate cancer	DHX32	MR Egger	1.98468	3	0.575593
eqtl-a-ENSG00000089876	TlK3bg	Prostate cancer	DHX32	Inverse variance weighted	2.54222	4	0.637091
eqtl-a-ENSG00000090013	TlK3bg	Prostate cancer	BLVRB	MR Egger	15.113	6	0.0193961
eqtl-a-ENSG00000090013	TlK3bg	Prostate cancer	BLVRB	Inverse variance weighted	22.4412	7	0.00213143
eqtl-a-ENSG00000090238	TlK3bg	Prostate cancer	YPEL3	MR Egger	0.22567	3	0.973343
eqtl-a-ENSG00000090238	TlK3bg	Prostate cancer	YPEL3	Inverse variance weighted	3.97212	4	0.409793
eqtl-a-ENSG00000090263	TlK3bg	Prostate cancer	MRPS33	MR Egger	0.931251	2	0.627742
eqtl-a-ENSG00000090263	TlK3bg	Prostate cancer	MRPS33	Inverse variance weighted	3.14702	3	0.369508
eqtl-a-ENSG00000090266	TlK3bg	Prostate cancer	NDUFB2	MR Egger	1.18209	1	0.27693
eqtl-a-ENSG00000090266	TlK3bg	Prostate cancer	NDUFB2	Inverse variance weighted	1.18555	2	0.552791
eqtl-a-ENSG00000090316	TlK3bg	Prostate cancer	MAEA	MR Egger	0.107999	1	0.742434
eqtl-a-ENSG00000090316	TlK3bg	Prostate cancer	MAEA	Inverse variance weighted	0.847333	2	0.654642
eqtl-a-ENSG00000090376	TlK3bg	Prostate cancer	IRAK3	MR Egger	9.80505	6	0.133106
eqtl-a-ENSG00000090376	TlK3bg	Prostate cancer	IRAK3	Inverse variance weighted	10.4216	7	0.165914
eqtl-a-ENSG00000090382	TlK3bg	Prostate cancer	LYZ	MR Egger	9.63295	10	0.473264
eqtl-a-ENSG00000090382	TlK3bg	Prostate cancer	LYZ	Inverse variance weighted	26.6453	11	0.00519691
eqtl-a-ENSG00000090530	TlK3bg	Prostate cancer	P3H2	MR Egger	1.9247	4	0.749607
eqtl-a-ENSG00000090530	TlK3bg	Prostate cancer	P3H2	Inverse variance weighted	8.99006	5	0.109461
eqtl-a-ENSG00000090615	TlK3bg	Prostate cancer	GOLGA3	MR Egger	6.88523	1	0.0086911
eqtl-a-ENSG00000090615	TlK3bg	Prostate cancer	GOLGA3	Inverse variance weighted	7.7163	2	0.0211071
eqtl-a-ENSG00000090659	TlK3bg	Prostate cancer	CD209	MR Egger	5.07919	1	0.0242146
eqtl-a-ENSG00000090659	TlK3bg	Prostate cancer	CD209	Inverse variance weighted	16.8224	2	0.000222359
eqtl-a-ENSG00000090661	TlK3bg	Prostate cancer	CERS4	MR Egger	1.04945	2	0.591717
eqtl-a-ENSG00000090661	TlK3bg	Prostate cancer	CERS4	Inverse variance weighted	1.39954	3	0.705643
eqtl-a-ENSG00000090674	TlK3bg	Prostate cancer	MCOLN1	MR Egger	11.4712	10	0.322004
eqtl-a-ENSG00000090674	TlK3bg	Prostate cancer	MCOLN1	Inverse variance weighted	11.8071	11	0.378319
eqtl-a-ENSG00000090686	TlK3bg	Prostate cancer	USP48	MR Egger	1.09901	2	0.577235
eqtl-a-ENSG00000090686	TlK3bg	Prostate cancer	USP48	Inverse variance weighted	1.12306	3	0.77151
eqtl-a-ENSG00000090861	TlK3bg	Prostate cancer	AARS1	MR Egger	0.201998	1	0.653113
eqtl-a-ENSG00000090861	TlK3bg	Prostate cancer	AARS1	Inverse variance weighted	0.307679	2	0.857409
eqtl-a-ENSG00000090863	TlK3bg	Prostate cancer	GLG1	MR Egger	4.9844	2	0.0827277
eqtl-a-ENSG00000090863	TlK3bg	Prostate cancer	GLG1	Inverse variance weighted	7.03963	3	0.0706452
eqtl-a-ENSG00000091039	TlK3bg	Prostate cancer	OSBPL8	MR Egger	2.05045	3	0.562002
eqtl-a-ENSG00000091039	TlK3bg	Prostate cancer	OSBPL8	Inverse variance weighted	2.8506	4	0.58313
eqtl-a-ENSG00000091073	TlK3bg	Prostate cancer	DTX2	MR Egger	7.68591	4	0.103785
eqtl-a-ENSG00000091073	TlK3bg	Prostate cancer	DTX2	Inverse variance weighted	8.14354	5	0.1485
eqtl-a-ENSG00000091106	TlK3bg	Prostate cancer	NLRC4	MR Egger	0.00253749	2	0.998732
eqtl-a-ENSG00000091106	TlK3bg	Prostate cancer	NLRC4	Inverse variance weighted	0.820018	3	0.844673
eqtl-a-ENSG00000091127	TlK3bg	Prostate cancer	PUS7	MR Egger	0.689961	3	0.875563
eqtl-a-ENSG00000091127	TlK3bg	Prostate cancer	PUS7	Inverse variance weighted	1.97198	4	0.740913
eqtl-a-ENSG00000091129	TlK3bg	Prostate cancer	NRCAM	Inverse variance weighted	0.491338	1	0.483331
eqtl-a-ENSG00000091436	TlK3bg	Prostate cancer	MAP3K20	MR Egger	0.319769	2	0.852242
eqtl-a-ENSG00000091436	TlK3bg	Prostate cancer	MAP3K20	Inverse variance weighted	4.67349	3	0.197328
eqtl-a-ENSG00000091490	TlK3bg	Prostate cancer	SEL1L3	MR Egger	5.48336	3	0.139637
eqtl-a-ENSG00000091490	TlK3bg	Prostate cancer	SEL1L3	Inverse variance weighted	11.9115	4	0.0180216
eqtl-a-ENSG00000091527	TlK3bg	Prostate cancer	CDV3	MR Egger	1.4821	1	0.223447
eqtl-a-ENSG00000091527	TlK3bg	Prostate cancer	CDV3	Inverse variance weighted	2.75056	2	0.252769
eqtl-a-ENSG00000091592	TlK3bg	Prostate cancer	NLRP1	MR Egger	0.667842	4	0.955235
[truncated: 9,345 more rows]

## Sheet: S3
Table S3. Pleiotropy results for GCST90274714 cohort.
[truncated: 5,397 more rows]

[truncated: 16 more sheets: S4, S5, S6, S7, S8, S9, S10, S11, S12, S13, S14, S15, S16, S17, S18, 17]
